# Supplementary material for: Forma mentis networks map how nursing and engineering students enhance their mindsets about innovation and health during professional growth
Source: PeerJ Comput Sci. 2020 Mar 2;6:e255. doi: 10.7717/peerj-cs.255 (PMC7924483; doi:10.7717/peerj-cs.255)
Supplement: Supplemental Information 1 — Every data file includes network links and valence attributes as reported in the main text. [file peerj-cs-06-255-s001.zip]

Archive with 36 entries (36 files):
- Arbeid Females.pdf
- Arbeid Males.pdf
- Fleksible Females.pdf
- Fleksible Males.pdf
- FM All Females - Spaghetti.jpg
- FM All Males - Spaghetti.jpg
- FM Benedykte.pdf
- FM Cornelia.pdf
- Framtid Females.pdf
- Framtid Males.pdf
- Helse Females.pdf
- Helse Males.pdf
- Jobb Females.pdf
- Jobb Males.pdf
- Karriere Females.pdf
- Karriere Males.pdf
- LinksAndValenceStudent1AFTER.txt
- LinksAndValenceStudent1BEFORE.txt
- LinksAndValenceStudent2AFTER.txt
- LinksAndValenceStudent2BEFORE.txt
- LinksAndValenceStudent3AFTER.txt
- LinksAndValenceStudent3BEFORE.txt
- LinksAndValenceStudent4AFTER.txt
- LinksAndValenceStudent4BEFORE.txt
- LinksAndValenceStudent5AFTER.txt
- LinksAndValenceStudent5BEFORE.txt
- LinksAndValenceStudent6AFTER.txt
- LinksAndValenceStudent6BEFORE.txt
- Readme.txt
- Robot Females.pdf
- Robot Males.pdf
- Sykdom Females.pdf
- Sykdom Males.pdf
- Team Males.pdf
- Teknologi Females.pdf
- Teknologi Males.pdf
