# Supplementary material for: Forma mentis networks map how nursing and engineering students enhance their mindsets about innovation and health during professional growth
Source: PeerJ Comput Sci. 2020 Mar 2;6:e255. doi: 10.7717/peerj-cs.255 (PMC7924483; doi:10.7717/peerj-cs.255)
Supplement: Supplemental Information 1 — Every data file includes network links and valence attributes as reported in the main text. [file peerj-cs-06-255-s001.zip › LinksAndValenceStudent1AFTER.txt]

NETWORK LINKS
{"kultur", "språk"}	{"teknologi", "gøy"}	{"språk", "gøy"}	{"forvente", "forhåndsbestemt"}	{"design", "pynte"}	{"kontor", "skrivepult"}	{"maskin", "arm"}	{"arbeidsgiver", "ukjent"}	{"ønske", "drøm"}	{"arbeidsgiver", "penger"}	{"velferd", "penger"}	{"metode", "måte"}	{"metode", "hvordan"}	{"jobb", "sykehus"}	{"samarbeid", "prosjekt"}	{"språk", "land"}	{"kultur", "land"}	{"forvente", "skuffe"}	{"utprøving", "test"}	{"test", "forsøk"}	{"test", "ark"}	{"velferd", "norge"}	{"lab", "forsøk"}	{"kultur", "dans"}	{"karakter", "snitt"}	{"prosjekt", "planlegge"}	{"sertifikat", "førerkort"}	{"kontor", "stol"}	{"pasient", "syk"}	{"metode", "forskjellig"}	{"sykepleie", "jobb"}	{"fysikk", "regne"}	{"deltakelse", "konkurranse"}	{"sertifikat", "bevis"}	{"nettverk", "krets"}	{"nysgjerrighet", "gøy"}	{"fysikk", "professor"}	{"prosjekt", "framvise"}	{"ingeniørskap", "smart"}	{"gjennomsnittig", "forutsigbar"}	{"utvikle", "oppfinnelse"}	{"design", "utvikle"}	{"utvikle", "lage"}	{"lab", "ide"}	{"fleksibel", "ofre"}	{"deltakelse", "løpe"}	{"lære", "bok"}	{"lære", "briller"}	{"jobb", "lære"}	{"deltakelse", "væremed"}	{"test", "prøve"}	{"frivillig", "lære"}	{"arbeidsgiver", "ansetter"}	{"plan", "ide"}	{"plan", "måte"}	{"omsorg", "scrubs"}	{"sammen", "oss"}	{"ingeniørskap", "matte"}	{"fysikk", "matte"}	{"nederlag", "kjipt"}	{"lære", "lese"}	{"sykepleie", "tungt"}	{"nysgjerrighet", "spørsmål"}	{"karriere", "jobb"}	{"karriere", "utdannelse"}	{"helsevesenet", "gammeldags"}	{"helsevesenet", "sykehus"}	{"helsevesenet", "arbeidere"}	{"språk", "munn"}	{"nettverk", "internett"}	{"maskin", "produksjon"}	{"sykdom", "vondt"}	{"sykdom", "skrøpelig"}	{"forvente", "målsetting"}	{"ekspert", "professor"}	{"ekspert", "briller"}	{"utprøving", "hypotese"}	{"lab", "hypotese"}	{"ønske", "ville"}	{"pasient", "behandling"}	{"komplekse", "avansert"}	{"komplekse", "utviklet"}	{"utvikle", "forbedre"}	{"sykdom", "hjelpetrengende"}	{"forutsigbar", "normal"}	{"gjennomsnittig", "normal"}	{"kontor", "sterilt"}	{"resultat", "karakter"}	{"resultat", "ende"}	{"utprøving", "resultat"}	{"framtid", "mørk"}	{"framtid", "nyskaping"}	{"komplekse", "surr"}	{"nederlag", "tap"}	{"fleksibel", "villig"}	{"hjem", "hus"}	{"hjem", "familie"}	{"plan", "tankekart"}	{"forutsigbar", "gjennomsnitt"}	{"datamaskin", "skjerm"}	{"prosjekt", "skjerm"}	{"datamaskin", "pc"}	{"teknologi", "pc"}	{"bakgrunn", "pc"}	{"profesjonell", "flink"}	{"erfaring", "bok"}	{"erfaring", "år"}	{"karriere", "erfaring"}	{"bakgrunn", "erfaring"}	{"matematikk", "pluss"}	{"matematikk", "minus"}	{"inspirere", "forbilde"}	{"inspirere", "lærebort"}	{"sammen", "vi"}	{"nederlag", "dårlig"}	{"vitenskap", "hypotese"}	{"vitenskap", "eksperiment"}	{"vitenskap", "interessant"}	{"suksess", "penger"}	{"suksess", "jubel"}	{"mål", "plan"}	{"mål", "slutt"}	{"mål", "ende"}	{"lov", "politi"}	{"lov", "bok"}	{"elektronikk", "strøm"}	{"elektronikk", "it"}	{"elektronikk", "interessant"}	{"design", "implementere"}	{"løsning", "resultat"}	{"løsning", "mål"}	{"resultat", "ferdig"}	{"sykepleie", "uniform"}	{"karakter", "a"}	{"jenter", "jålete"}	{"matematikk", "vanskelig"}	{"kompetanse", "kunnskap"}	{"kompetanse", "lære"}	{"kompetanse", "smart"}	{"forutsigbar", "grei"}	{"frivillig", "snill"}	{"datamaskin", "robot"}	{"ingeniørskap", "robot"}	{"teknologi", "robot"}	{"maskin", "robot"}	{"robot", "produksjon"}	{"robot", "utvikles"}	{"erfaring", "dame"}	{"teori", "ide"}	{"teori", "lese"}	{"teori", "utvikle"}	{"velferd", "potensiale"}	{"villkår", "krav"}	{"villkår", "retningslinje"}	{"lov", "skrift"}	{"suksess", "hardtarbeid"}	{"skikk", "høflig"}	{"omsorg", "gammel"}	{"pasient", "gammel"}	{"ekspert", "geni"}	{"holdning", "kroppsspråk"}	{"holdning", "positiv"}	{"hjem", "sofa"}	{"team", "lag"}	{"team", "samarbeid"}	{"team", "folk"}	{"frivillig", "hjelper"}	{"jenter", "hår"}	{"ønske", "forslag"}	{"gjennomsnittig", "lat"}	{"ferdighet", "finger"}	{"ferdighet", "effektiv"}	{"ferdighet", "flink"}	{"helse", "sykdom"}	{"helse", "medisin"}	{"helse", "trening"}	{"utdanning", "tid"}	{"utdanning", "sykepleie"}	{"bakgrunn", "utdanning"}	{"villkår", "betingelse"}	{"kode", "teknologi"}	{"kode", "pc"}	{"kode", "ingeniør"}	{"gutter", "hår"}	{"gutter", "viltre"}	{"gutter", "smarte"}	{"skikk", "standard"}	{"standard", "normal"}	{"standard", "forutsigbar"}	{"standard", "mal"}	{"framtid", "miljø"}	{"skikk", "norm"}	{"jenter", "sykepleier"}	{"arbeid", "sykehjem"}	{"arbeid", "penger"}	{"arbeid", "svette"}	{"virksomhet", "mafia"}	{"virksomhet", "fabrikk"}	{"virksomhet", "samarbeid"}	{"sertifikat", "kort"}	{"program", "tv"}	{"program", "plakat"}	{"program", "mål"}	{"fleksibel", "ivrig"}	{"profesjonell", "ivrig"}	{"holdning", "ivrig"}	{"kommune", "styret"}	{"kommune", "helsehjelp"}	{"kommune", "sløvt"}	{"profesjonell", "best"}	{"inspirere", "vise"}	{"nettverk", "mennesker"}	{"sammen", "mennesker"}	{"nysgjerrighet", "forstørrelsesglass"}	{"løsning", "svar"}	{"jobb", "slit"}	{"utdanning", "skole"}	{"samarbeid", "skole"}	{"system", "orden"}	{"system", "implementere"}	{"system", "ryddig"}	{"omsorg", "klem"}
 
NEGATIVE WORDS
sykehjem	svette	fysikk	regne	tungt	matematikk	helse	trening	nederlag	tap	dårlig	kjipt	pasient	syk	vondt	skrøpelig	hjelpetrengende	gjennomsnittig	lat	gammeldags	ofre	kommune	sløvt	slit	ukjent	krav	kontor	skrivepult	løpe	forvente	skuffe	mørk	mafia	surr	jålete	gammel	matte	jobb	sykdom
POSITIVE WORDS
ekspert	geni	politi	omsorg	klem	datamaskin	ferdighet	effektiv	ingeniørskap	suksess	jubel	hardtarbeid	vanskelig	medisin	vitenskap	eksperiment	system	orden	ryddig	inspirere	forbilde	lærebort	lage	oppfinnelse	forbedre	behandling	planlegge	framvise	ferdig	grei	karriere	utdannelse	a	nysgjerrighet	spørsmål	tv	norm	høflig	frivillig	hjelper	snill	ønske	ville	drøm	forslag	utprøving	fleksibel	villig	elektronikk	strøm	it	førerkort	hjem	hus	sofa	familie	ansetter	profesjonell	best	ingeniør	positiv	utvikles	løsning	nettverk	internett	velferd	norge	potensiale	deltakelse	væremed	konkurranse	sammen	vi	oss	teori	nyskaping	forskjellig	kultur	dans	avansert	utviklet	kompetanse	kunnskap	gutter	viltre	smarte	jenter	penger	erfaring	bok	professor	briller	utdanning	skole	pc	robot	skjerm	flink	smart	teknologi	gøy	hypotese	interessant	implementere	utvikle	prosjekt	plan	ide	resultat	karakter	normal	sykehus	mål	lære	ivrig	lese	språk	land	maskin	produksjon	forsøk	team	samarbeid
NEUTRAL WORDS
arbeid	dame	år	lov	skrift	tid	scrubs	finger	uniform	pluss	minus	vise	tankekart	gjennomsnitt	snitt	helsevesenet	arbeidere	forstørrelsesglass	program	plakat	skikk	sertifikat	bevis	kort	styret	helsehjelp	arbeidsgiver	kode	villkår	betingelse	retningslinje	mal	munn	sterilt	stol	holdning	kroppsspråk	arm	lab	svar	prøve	ark	krets	lag	folk	bakgrunn	design	pynte	forhåndsbestemt	målsetting	framtid	miljø	metode	hvordan	virksomhet	fabrikk	komplekse	slutt	sykepleier	sykepleie	måte	ende	forutsigbar	standard	test	mennesker	hår
