# Supplementary material for: Forma mentis networks map how nursing and engineering students enhance their mindsets about innovation and health during professional growth
Source: PeerJ Comput Sci. 2020 Mar 2;6:e255. doi: 10.7717/peerj-cs.255 (PMC7924483; doi:10.7717/peerj-cs.255)
Supplement: Supplemental Information 1 — Every data file includes network links and valence attributes as reported in the main text. [file peerj-cs-06-255-s001.zip › LinksAndValenceStudent1BEFORE.txt]

NETWORK LINKS
{"robot", "menneske"}	{"løsning", "resultat"}	{"kontor", "sterilt"}	{"robot", "behjelpeig"}	{"løsning", "svar"}	{"sammen", "med"}	{"teori", "tanke"}	{"sammen", "folk"}	{"plan", "rutinert"}	{"maskin", "lab"}	{"helse", "trening"}	{"karakter", "skole"}	{"elektronikk", "kjøleskap"}	{"maskin", "elektronikk"}	{"fysikk", "matte"}	{"kode", "passord"}	{"suksess", "rikdom"}	{"suksess", "status"}	{"metode", "fasit"}	{"pasient", "syk"}	{"pasient", "traume"}	{"design", "pynte"}	{"jenter", "mas"}	{"samarbeid", "bidragsytere"}	{"virksomhet", "business"}	{"virksomhet", "mafia"}	{"forvente", "kjeft"}	{"kontor", "pc"}	{"arbeidsgiver", "kontrakt"}	{"hjem", "kjæreste"}	{"design", "ordne"}	{"resultat", "ferdig"}	{"arbeid", "slitsomt"}	{"arbeid", "lønn"}	{"prosjekt", "arbeid"}	{"resultat", "arbeid"}	{"plan", "ide"}	{"teori", "ide"}	{"sertifikat", "kompetanse"}	{"kompetanse", "skole"}	{"helse", "vondt"}	{"nederlag", "tap"}	{"nederlag", "trist"}	{"lab", "forsøk"}	{"sammen", "vi"}	{"språk", "verden"}	{"språk", "kommunikasjon"}	{"program", "pc"}	{"gutter", "ville"}	{"jenter", "flittige"}	{"utdanning", "viktig"}	{"system", "pc"}	{"design", "system"}	{"metode", "måte"}	{"nederlag", "bunn"}	{"deltakelse", "konkurranse"}	{"fysikk", "vanskelig"}	{"ekspert", "smart"}	{"forutsigbar", "forventet"}	{"gutter", "menn"}	{"team", "spirit"}	{"team", "samarbeid"}	{"skikk", "høflighet"}	{"skikk", "norm"}	{"utvikle", "skape"}	{"utvikle", "oppgradere"}	{"karakter", "person"}	{"forutsigbar", "leselig"}	{"gjennomsnittig", "normalt"}	{"gjennomsnittig", "tilstrekkelig"}	{"kommune", "sløvt"}	{"kommune", "treigt"}	{"kommune", "kommunevåpen"}	{"system", "ryddig"}	{"profesjonell", "viktig"}	{"profesjonell", "flink"}	{"profesjonell", "best"}	{"matematikk", "vanskelig"}	{"arbeidsgiver", "sjef"}	{"resultat", "innsats"}	{"sertifikat", "førerkort"}	{"lab", "forske"}	{"nysgjerrighet", "spørsmål"}	{"lab", "frakk"}	{"sykdom", "fravær"}	{"sykdom", "vondt"}	{"elektronikk", "dings"}	{"matematikk", "pluss"}	{"nysgjerrighet", "interessert"}	{"omsorg", "svikt"}	{"omsorg", "familie"}	{"hjem", "leilighet"}	{"forvente", "krav"}	{"deltakelse", "bidra"}	{"team", "lag"}	{"bakgrunn", "oppvekst"}	{"kontor", "skrivebord"}	{"elektronikk", "strøm"}	{"karriere", "felt"}	{"karriere", "yrke"}	{"program", "tv"}	{"nettverk", "krets"}	{"suksess", "respekt"}	{"datamaskin", "stasjonær"}	{"robot", "snakke"}	{"omsorg", "medmenneskelighet"}	{"program", "installasjon"}	{"fleksibel", "villig"}	{"fleksibel", "tilbøyelig"}	{"fleksibel", "ivrig"}	{"test", "prøve"}	{"test", "forsøk"}	{"utvikle", "fikse"}	{"ferdighet", "god"}	{"pasient", "sykehus"}	{"sykdom", "sykehus"}	{"helsevesenet", "sykehus"}	{"maskin", "sterk"}	{"karriere", "penger"}	{"skikk", "bruk"}	{"sertifikat", "bevis"}	{"arbeidsgiver", "styret"}	{"plan", "tankekart"}	{"inspirere", "forbilde"}	{"prosjekt", "skrive"}	{"test", "skrive"}	{"nysgjerrighet", "snoke"}	{"helsevesenet", "sykebil"}	{"bakgrunn", "bilde"}	{"datamaskin", "internett"}	{"nettverk", "internett"}	{"samarbeid", "ulikt"}	{"helse", "livsstil"}	{"kompetanse", "peiling"}	{"karakter", "gradering"}	{"utdanning", "bøker"}	{"teori", "bøker"}	{"lære", "forelesning"}	{"lære", "praksis"}	{"frivillig", "ulønnet"}	{"frivillig", "hjelp"}	{"frivillig", "ekstra"}	{"ingeniørskap", "matte"}	{"ingeniørskap", "vanskelig"}	{"ingeniørskap", "smart"}	{"villkår", "betingelser"}	{"villkår", "krav"}	{"villkår", "forventninger"}	{"lov", "politi"}	{"lov", "rettssak"}	{"metode", "vei"}	{"ønske", "lyst"}	{"ønske", "be"}	{"inspirere", "oppmuntre"}	{"virksomhet", "bedrift"}	{"språk", "kultur"}	{"kultur", "dans"}	{"kultur", "verden"}	{"kultur", "klær"}	{"standard", "normal"}	{"standard", "protokoll"}	{"mål", "dedikasjon"}	{"kode", "tall"}	{"framtid", "verden"}	{"framtid", "liv"}	{"framtid", "miljø"}	{"holdning", "humør"}	{"holdning", "ydmyk"}	{"holdning", "positiv"}	{"fysikk", "lover"}	{"ekspert", "mann"}	{"arbeid", "jobb"}	{"utdanning", "jobb"}	{"jobb", "helse"}	{"jobb", "penger"}	{"jobb", "ofte"}	{"forvente", "jobb"}	{"system", "orden"}	{"ferdighet", "håndlag"}	{"kode", "programmering"}	{"inspirere", "innovasjon"}	{"komplekse", "sammensatt"}	{"komplekse", "deler"}	{"komplekse", "vanskelig"}	{"sykepleie", "gamlehjem"}	{"sykepleie", "bleier"}	{"sykepleie", "praksis"}	{"forutsigbar", "kjedelig"}	{"standard", "kjedelig"}	{"jenter", "jålete"}	{"erfaring", "ansiennitet"}	{"erfaring", "høyerestilling"}	{"kompetanse", "erfaring"}	{"hjem", "koselig"}	{"ekspert", "godkontroll"}	{"utprøving", "testing"}	{"utprøving", "endringer"}	{"prosjekt", "oppgave"}	{"samarbeid", "oppgave"}	{"nettverk", "sosialt"}	{"matematikk", "interessant"}	{"løsning", "virke"}	{"gjennomsnittig", "dårlig"}	{"velferd", "norge"}	{"velferd", "stat"}	{"velferd", "økonomi"}	{"deltakelse", "vinne"}	{"helsevesenet", "helsepersonell"}	{"utprøving", "gjentagelser"}	{"mål", "ende"}	{"erfaring", "nødvendig"}	{"lov", "nødvendig"}	{"datamaskin", "teknologi"}	{"teknologi", "nymoderne"}	{"teknologi", "roboter"}	{"teknologi", "smart"}	{"bakgrunn", "fortid"}	{"ferdighet", "kunnskap"}	{"gutter", "lekne"}	{"ønske", "motivasjon"}	{"mål", "motivasjon"}	{"vitenskap", "professor"}	{"vitenskap", "geni"}	{"vitenskap", "reagensrør"}
 
NEGATIVE WORDS
slitsomt	svikt	fysikk	gamlehjem	bleier	matematikk	trening	nederlag	tap	trist	bunn	syk	sykdom	fravær	gjennomsnittig	dårlig	tilstrekkelig	ulønnet	gjentagelser	forelesning	kommune	sløvt	treigt	sjef	normal	kontor	team	lag	fortid	oppvekst	kjeft	mafia	jålete	mas	arbeid	jobb	matte	praksis	vondt	kjedelig	samarbeid
POSITIVE WORDS
lønn	ansiennitet	høyerestilling	ekspert	godkontroll	politi	utdanning	omsorg	medmenneskelighet	familie	datamaskin	ferdighet	kunnskap	god	håndlag	suksess	rikdom	respekt	status	interessant	nymoderne	vitenskap	professor	geni	ryddig	orden	inspirere	forbilde	oppmuntre	innovasjon	utvikle	skape	oppgradere	fikse	traume	plan	rutinert	ferdig	innsats	forutsigbar	forventet	karriere	gradering	helsepersonell	nysgjerrighet	interessert	spørsmål	tv	høflighet	norm	hjelp	lyst	endringer	fleksibel	villig	tilbøyelig	ivrig	strøm	dings	kjøleskap	hjem	koselig	leilighet	kjæreste	kontrakt	profesjonell	flink	best	forventninger	språk	kommunikasjon	humør	ydmyk	positiv	maskin	robot	menneske	snakke	behjelpeig	forske	løsning	svar	prøve	nettverk	sosialt	krets	velferd	norge	økonomi	deltakelse	bidra	konkurranse	vinne	spirit	bidragsytere	tanke	pynte	ordne	forvente	liv	miljø	fasit	virksomhet	bedrift	business	dans	klær	peiling	mål	dedikasjon	gutter	menn	ville	lekne	jenter	flittige	erfaring	smart	viktig	bøker	teknologi	internett	system	pc	sykehus	oppgave	skrive	ide	resultat	penger	skole	motivasjon	elektronikk	lære	kompetanse	krav	kultur	verden	forsøk
NEUTRAL WORDS
mann	lov	rettssak	stasjonær	ingeniørskap	lover	sykepleie	pluss	roboter	livsstil	reagensrør	pasient	prosjekt	tankekart	leselig	felt	yrke	normalt	karakter	person	helsevesenet	sykebil	snoke	program	installasjon	skikk	bruk	frivillig	ekstra	ønske	be	utprøving	testing	sertifikat	førerkort	bevis	kommunevåpen	ofte	arbeidsgiver	styret	kode	tall	passord	programmering	villkår	betingelser	standard	protokoll	skrivebord	sterilt	holdning	sterk	frakk	virke	test	stat	ulikt	sammen	med	vi	folk	bakgrunn	bilde	teori	design	framtid	metode	måte	vei	komplekse	sammensatt	deler	ende	nødvendig	vanskelig	helse	lab
