# Supplementary material for: Forma mentis networks map how nursing and engineering students enhance their mindsets about innovation and health during professional growth
Source: PeerJ Comput Sci. 2020 Mar 2;6:e255. doi: 10.7717/peerj-cs.255 (PMC7924483; doi:10.7717/peerj-cs.255)
Supplement: Supplemental Information 1 — Every data file includes network links and valence attributes as reported in the main text. [file peerj-cs-06-255-s001.zip › LinksAndValenceStudent2AFTER.txt]

NETWORK LINKS
{"kultur", "teater"}	{"utprøving", "omigjen"}	{"språk", "tale"}	{"kultur", "bakterier"}	{"profesjonell", "kvalifisert"}	{"sertifikat", "kjoere"}	{"jobb", "kvalifisert"}	{"kontor", "jobb"}	{"omsorg", "pasient"}	{"maskin", "smart"}	{"teknologi", "samarbeid"}	{"prosjekt", "samarbeid"}	{"test", "omigjen"}	{"lab", "testing"}	{"jobb", "ansettelse"}	{"sertifikat", "bil"}	{"maskin", "hjelpemiddel"}	{"karakter", "stempel"}	{"karakter", "skalering"}	{"pasient", "syk"}	{"språk", "forstaa"}	{"gjennomsnittig", "utenmotivasjon"}	{"nysgjerrighet", "barn"}	{"sertifikat", "lisens"}	{"utprøving", "teste"}	{"metode", "teste"}	{"forutsigbar", "uinspirert"}	{"test", "forsoek"}	{"sykepleie", "hvit"}	{"fleksibel", "nyttig"}	{"skikk", "bruk"}	{"skikk", "skikkelig"}	{"skikk", "ordentlig"}	{"lære", "kunnskap"}	{"lære", "laerer"}	{"nysgjerrighet", "lete"}	{"metode", "bruke"}	{"arbeidsgiver", "streng"}	{"plan", "framtidig"}	{"plan", "utsikter"}	{"samarbeid", "aapenhet"}	{"deltakelse", "sammen"}	{"sammen", "kjaerlighet"}	{"velferd", "gevinst"}	{"nettverk", "sammenkobling"}	{"nederlag", "giopp"}	{"velferd", "gave"}	{"karriere", "jobb"}	{"karriere", "livsstil"}	{"karriere", "utsikter"}	{"helsevesenet", "monster"}	{"arbeidsgiver", "leteretter"}	{"velferd", "rikdom"}	{"bakgrunn", "historie"}	{"ekspert", "kunnskapsrik"}	{"ønske", "motivasjon"}	{"komplekse", "puzzle"}	{"komplekse", "forstaa"}	{"forutsigbar", "negativ"}	{"kontor", "bygning"}	{"utvikle", "jobbevidere"}	{"pasient", "hjelpetrengende"}	{"design", "finpusse"}	{"deltakelse", "hardtarbeidende"}	{"resultat", "goal"}	{"resultat", "oppnaa"}	{"frivillig", "inspirert"}	{"utprøving", "fremskritt"}	{"framtid", "planlegge"}	{"kontor", "rom"}	{"sykdom", "hjelpetrengede"}	{"helsevesenet", "tvingegjennom"}	{"fleksibel", "myk"}	{"datamaskin", "lomo"}	{"nederlag", "tap"}	{"hjem", "hus"}	{"hjem", "familie"}	{"hjem", "kjaerlighet"}	{"plan", "papir"}	{"samarbeid", "toerre"}	{"ekspert", "flink"}	{"ønske", "kraft"}	{"erfaring", "fysisk"}	{"sykepleie", "erfaring"}	{"bakgrunn", "erfaring"}	{"matematikk", "figurer"}	{"matematikk", "bokstaver"}	{"inspirere", "talsperson"}	{"inspirere", "oppvekkning"}	{"inspirere", "informere"}	{"vitenskap", "oppmerksomhet"}	{"vitenskap", "kunnskap"}	{"fysikk", "fag"}	{"suksess", "rik"}	{"suksess", "oppmerksomhet"}	{"mål", "finne"}	{"teknologi", "elektronikk"}	{"elektronikk", "ledninger"}	{"elektronikk", "stroem"}	{"elektronikk", "kraft"}	{"lov", "juss"}	{"lov", "tillatelse"}	{"lov", "godkjenning"}	{"frivillig", "gratis"}	{"løsning", "jobbe"}	{"ingeniørskap", "skape"}	{"teknologi", "skape"}	{"utvikle", "skape"}	{"resultat", "skape"}	{"nysgjerrighet", "skape"}	{"design", "skape"}	{"framtid", "skape"}	{"lab", "utproeving"}	{"fysikk", "gym"}	{"jenter", "yndige"}	{"omsorg", "snillhet"}	{"samarbeid", "snillhet"}	{"datamaskin", "database"}	{"fysikk", "laboratorium"}	{"helsevesenet", "vanskelig"}	{"komplekse", "vanskelig"}	{"kompetanse", "laere"}	{"kompetanse", "nyttig"}	{"kompetanse", "brukbart"}	{"gjennomsnittig", "grei"}	{"datamaskin", "robot"}	{"robot", "humanoid"}	{"robot", "interessang"}	{"utvikle", "iherdig"}	{"erfaring", "arbeiderne"}	{"lære", "viktig"}	{"nettverk", "viktig"}	{"deltakelse", "viktig"}	{"ønske", "hope"}	{"teori", "hypotese"}	{"teori", "teste"}	{"teori", "overproeve"}	{"robot", "kul"}	{"villkår", "juss"}	{"villkår", "lov"}	{"villkår", "oppfylle"}	{"fleksibel", "samarbeidsvillig"}	{"matematikk", "tall"}	{"mål", "hardtarbeid"}	{"metode", "velge"}	{"nettverk", "knyttesammen"}	{"maskin", "komplisert"}	{"suksess", "breakthrough"}	{"holdning", "attitude"}	{"holdning", "synlig"}	{"holdning", "viktig"}	{"team", "stemning"}	{"sammen", "team"}	{"pasient", "tilllit"}	{"framtid", "spennede"}	{"bakgrunn", "relevant"}	{"jobb", "skillesegut"}	{"løsning", "forslag"}	{"prosjekt", "sirkel"}	{"ingeniørskap", "bygge"}	{"ferdighet", "spesifikk"}	{"ferdighet", "kunnskap"}	{"test", "proeve"}	{"lab", "reagensroer"}	{"helse", "kunnskap"}	{"helse", "nyvinning"}	{"helse", "fokus"}	{"sykdom", "helse"}	{"design", "utseende"}	{"utdanning", "teknologi"}	{"utdanning", "smart"}	{"utdanning", "universitet"}	{"jenter", "kjoler"}	{"kode", "tall"}	{"kode", "hemmelig"}	{"sykepleie", "drakt"}	{"standard", "gjennomsnittlig"}	{"standard", "overgaa"}	{"kode", "siffer"}	{"ferdighet", "ekspertise"}	{"profesjonell", "ekspertise"}	{"ingeniørskap", "gutter"}	{"gutter", "smaa"}	{"gutter", "kreative"}	{"gutter", "lekne"}	{"sykdom", "svikt"}	{"ekspert", "spesiell"}	{"profesjonell", "spesiell"}	{"nederlag", "failure"}	{"kultur", "yoghurt"}	{"prosjekt", "gruppe"}	{"team", "gruppe"}	{"språk", "kommunikasjon"}	{"arbeid", "jobb"}	{"arbeid", "utdanning"}	{"arbeid", "ekspertise"}	{"virksomhet", "bedrift"}	{"virksomhet", "samarbeid"}	{"frivillig", "arbeidskraft"}	{"forvente", "motivasjonsloest"}	{"program", "tv"}	{"program", "lage"}	{"arbeidsgiver", "granskende"}	{"kommune", "by"}	{"kommune", "norge"}	{"kommune", "avgrensning"}	{"mål", "satse"}	{"standard", "normalen"}	{"gjennomsnittig", "ikkeunik"}	{"sammen", "sammenbinding"}	{"vitenskap", "forskning"}	{"erfaring", "mennesker"}	{"omsorg", "mennesker"}	{"team", "samhold"}	{"karakter", "person"}	{"forvente", "kjedelig"}	{"løsning", "maal"}	{"jenter", "stille"}	{"system", "organisering"}	{"system", "komplisert"}	{"system", "ansvar"}
 
NEGATIVE WORDS
tillatelse	nederlag	tap	failure	giopp	system	syk	hjelpetrengende	papir	forutsigbar	uinspirert	negativ	sykdom	svikt	hjelpetrengede	gjennomsnittig	ikkeunik	utenmotivasjon	karakter	skalering	stempel	helsevesenet	monster	tvingegjennom	kjoere	avgrensning	arbeidsgiver	streng	granskende	hemmelig	gjennomsnittlig	overgaa	attitude	jobbe	overproeve	forvente	kjedelig	motivasjonsloest	bakterier	hardtarbeid	stille	jobb	juss	komplisert	vanskelig
POSITIVE WORDS
arbeid	fysisk	arbeiderne	ekspert	flink	kunnskapsrik	godkjenning	universitet	omsorg	datamaskin	ferdighet	ingeniørskap	bygge	sykepleie	suksess	rik	breakthrough	figurer	nyvinning	fokus	vitenskap	forskning	organisering	inspirere	talsperson	utvikle	iherdig	tilllit	prosjekt	plan	framtidig	resultat	goal	oppnaa	karriere	livsstil	grei	nysgjerrighet	barn	program	tv	lage	skikkelig	ordentlig	gratis	inspirert	ønske	hope	motivasjon	utprøving	fremskritt	fleksibel	samarbeidsvillig	myk	stroem	lære	bil	norge	hjem	familie	ansettelse	skillesegut	profesjonell	oppfylle	språk	tale	kommunikasjon	holdning	synlig	maskin	hjelpemiddel	humanoid	kul	interessang	lab	utproeving	testing	løsning	forslag	maal	proeve	forsoek	nettverk	knyttesammen	velferd	rikdom	gevinst	gave	deltakelse	hardtarbeidende	samhold	stemning	aapenhet	toerre	relevant	design	finpusse	framtid	spennede	planlegge	velge	kultur	teater	kompetanse	laere	brukbart	mål	satse	finne	smaa	kreative	lekne	jenter	kjoler	utdanning	ekspertise	erfaring	mennesker	spesiell	teknologi	smart	snillhet	robot	kunnskap	gutter	skape	oppmerksomhet	elektronikk	samarbeid	helse	gruppe	utsikter	kraft	teste	nyttig	viktig	kjaerlighet	kvalifisert	forstaa	sammen	team
NEUTRAL WORDS
database	lomo	spesifikk	fysikk	gym	laboratorium	fag	drakt	hvit	matematikk	bokstaver	ansvar	oppvekkning	informere	jobbevidere	sirkel	person	lete	skikk	bruk	frivillig	arbeidskraft	ledninger	laerer	sertifikat	lisens	kommune	by	hus	leteretter	kode	siffer	villkår	standard	normalen	kontor	rom	bygning	reagensroer	test	sammenkobling	sammenbinding	bakgrunn	historie	teori	hypotese	utseende	metode	bruke	virksomhet	bedrift	yoghurt	komplekse	puzzle	yndige	lov	pasient	tall	omigjen
