# Supplementary material for: Forma mentis networks map how nursing and engineering students enhance their mindsets about innovation and health during professional growth
Source: PeerJ Comput Sci. 2020 Mar 2;6:e255. doi: 10.7717/peerj-cs.255 (PMC7924483; doi:10.7717/peerj-cs.255)
Supplement: Supplemental Information 1 — Every data file includes network links and valence attributes as reported in the main text. [file peerj-cs-06-255-s001.zip › LinksAndValenceStudent2BEFORE.txt]

NETWORK LINKS
{"kontor", "boks"}	{"profesjonell", "utrikle"}	{"kultur", "forskjell"}	{"forvente", "tid"}	{"velferd", "strebere"}	{"fysikk", "eksperiment"}	{"forvente", "egenskap"}	{"omsorg", "syke"}	{"velferd", "bra"}	{"omsorg", "barn"}	{"ønske", "barn"}	{"prosjekt", "samarbeid"}	{"metode", "nytt"}	{"samarbeid", "hardt"}	{"pasient", "vondt"}	{"utprøving", "test"}	{"test", "eksamen"}	{"velferd", "norge"}	{"lab", "test"}	{"sertifikat", "bil"}	{"maskin", "hjelpemiddel"}	{"fysikk", "symboler"}	{"karakter", "uretferdig"}	{"design", "klær"}	{"pasient", "syk"}	{"sykepleie", "steril"}	{"arbeidsgiver", "mann"}	{"nettverk", "tilknytning"}	{"gjennomsnittig", "uspesiell"}	{"nysgjerrighet", "positivt"}	{"nysgjerrighet", "barn"}	{"karakter", "hensynsløst"}	{"ingeniørskap", "ingeniør"}	{"forutsigbar", "film"}	{"samarbeid", "latter"}	{"bakgrunn", "grunn"}	{"skikk", "bruk"}	{"skikk", "normer"}	{"utvikle", "lære"}	{"nysgjerrighet", "lære"}	{"lære", "laerer"}	{"jobb", "lære"}	{"utprøving", "prøve"}	{"frivillig", "ingen"}	{"frivillig", "jobb"}	{"arbeidsgiver", "streng"}	{"forvente", "vite"}	{"nettverk", "facebook"}	{"plan", "ryddig"}	{"plan", "bra"}	{"teknologi", "ledninger"}	{"nederlag", "vondt"}	{"test", "avkrysning"}	{"fleksibel", "organisert"}	{"lab", "dyr"}	{"karriere", "penger"}	{"karriere", "familia"}	{"karriere", "fokus"}	{"helsevesenet", "maskin"}	{"helsevesenet", "mange"}	{"sykdom", "skade"}	{"sykdom", "dyrt"}	{"ekspert", "mann"}	{"gjennomsnittig", "negativt"}	{"komplekse", "nøtt"}	{"ingeniørskap", "byggeplass"}	{"forutsigbar", "negativ"}	{"utvikle", "gro"}	{"ingeniørskap", "bygning"}	{"nederlag", "sorg"}	{"deltakelse", "likhet"}	{"pasient", "trengende"}	{"resultat", "oppnåelse"}	{"ønske", "magi"}	{"sertifikat", "dyktig"}	{"profesjonell", "dyktig"}	{"framtid", "spå"}	{"framtid", "utvikle"}	{"framtid", "jobb"}	{"kontor", "rom"}	{"fleksibel", "myk"}	{"nederlag", "tap"}	{"gjennomsnittig", "middels"}	{"omsorg", "eldre"}	{"hjem", "hus"}	{"profesjonell", "høre"}	{"datamaskin", "plastikk"}	{"maskin", "vaskemaskin"}	{"metode", "vei"}	{"ekspert", "flink"}	{"språk", "flink"}	{"inspirere", "lære"}	{"inspirere", "motivere"}	{"språk", "kult"}	{"vitenskap", "ragensrør"}	{"matematikk", "tydelig"}	{"suksess", "rik"}	{"suksess", "streng"}	{"resultat", "mål"}	{"mål", "vinne"}	{"lov", "juss"}	{"lov", "bok"}	{"lov", "lesesal"}	{"deltakelse", "inkludere"}	{"løsning", "nytt"}	{"løsning", "prøving"}	{"prosjekt", "skape"}	{"metode", "skape"}	{"språk", "norsk"}	{"resultat", "produkt"}	{"jenter", "pynte"}	{"jenter", "mye"}	{"elektronikk", "ledning"}	{"datamaskin", "vanskelig"}	{"komplekse", "vanskelig"}	{"kompetanse", "grunnleggende"}	{"kompetanse", "erfaring"}	{"kompetanse", "kunnskap"}	{"mål", "nå"}	{"samarbeid", "krevende"}	{"sykepleie", "snill"}	{"fleksibel", "snill"}	{"teknologi", "robot"}	{"robot", "menneske"}	{"robot", "kropp"}	{"robot", "kopi"}	{"bakgrunn", "historikk"}	{"skikk", "regler"}	{"plan", "tegning"}	{"design", "viktig"}	{"teori", "verden"}	{"teori", "universet"}	{"villkår", "loven"}	{"villkår", "oppfylle"}	{"villkår", "krav"}	{"vitenskap", "kjemi"}	{"matematikk", "tall"}	{"elektronikk", "dings"}	{"fysikk", "gass"}	{"kultur", "ulikhet"}	{"mål", "klare"}	{"sammen", "knytte"}	{"kontor", "trangt"}	{"helsevesenet", "fullt"}	{"holdning", "rett"}	{"holdning", "kropp"}	{"holdning", "attityde"}	{"team", "like"}	{"team", "valg"}	{"jenter", "hår"}	{"sertifikat", "terskel"}	{"suksess", "alvorlig"}	{"ferdighet", "øve"}	{"ferdighet", "idrett"}	{"karakter", "barneskole"}	{"helse", "kropp"}	{"helse", "menneske"}	{"komplekse", "løse"}	{"utvikle", "hjelpe"}	{"maskin", "hjelpe"}	{"ekspert", "utdanning"}	{"utdanning", "reise"}	{"utdanning", "lære"}	{"kode", "tall"}	{"kode", "bokstaver"}	{"kode", "varskelig"}	{"sykepleie", "drakt"}	{"gutter", "muskler"}	{"gutter", "enkle"}	{"standard", "normal"}	{"standard", "følge"}	{"jobb", "ekspertise"}	{"prosjekt", "gruppe"}	{"team", "gruppe"}	{"utprøving", "starte"}	{"arbeid", "hardt"}	{"arbeid", "resultat"}	{"arbeid", "produkt"}	{"erfaring", "arbeid"}	{"inspirere", "spire"}	{"erfaring", "cv"}	{"virksomhet", "bedrift"}	{"virksomhet", "sammen"}	{"sammen", "kjørester"}	{"program", "plan"}	{"program", "strengt"}	{"program", "rutine"}	{"kommune", "arendal"}	{"kommune", "gruppe"}	{"kommune", "sammen"}	{"bakgrunn", "utrikling"}	{"hjem", "mennesker"}	{"sammen", "mennesker"}	{"vitenskap", "forskning"}	{"lab", "forskning"}	{"design", "stil"}	{"teori", "forskere"}	{"løsning", "svar"}	{"forutsigbar", "orden"}	{"gutter", "stille"}	{"kultur", "religion"}	{"deltakelse", "tvang"}	{"datamaskin", "tastatur"}	{"nettverk", "sosialt"}	{"standard", "vanlig"}	{"utdanning", "skole"}	{"ferdighet", "skole"}	{"lære", "skole"}	{"hjem", "skole"}	{"jobb", "skole"}	{"arbeidsgiver", "diktator"}	{"system", "orden"}	{"system", "ryddelig"}	{"system", "kontroll"}
 
NEGATIVE WORDS
cv	juss	lesesal	eldre	syke	tastatur	plastikk	øve	fysikk	gass	alvorlig	ledninger	nederlag	tap	sorg	system	pasient	syk	trengende	forutsigbar	negativ	penger	sykdom	skade	dyrt	gjennomsnittig	middels	negativt	uspesiell	karakter	barneskole	uretferdig	hensynsløst	helsevesenet	fullt	program	strengt	rutine	normer	ingen	prøve	elektronikk	ledning	terskel	arendal	arbeidsgiver	diktator	varskelig	villkår	krav	standard	vanlig	kontor	trangt	boks	attityde	kopi	eksamen	avkrysning	facebook	strebere	tvang	like	krevende	grunn	forvente	tid	framtid	spå	ulikhet	komplekse	nøtt	grunnleggende	hår	pynte	mye	arbeid	hardt	mann	vanskelig	streng	vondt	jobb	test
POSITIVE WORDS
ekspert	lov	reise	omsorg	datamaskin	ferdighet	idrett	bygning	eksperiment	sykepleie	steril	suksess	rik	matematikk	tydelig	vitenskap	ragensrør	kjemi	ryddelig	inspirere	spire	motivere	gro	prosjekt	tegning	film	familia	fokus	nysgjerrighet	positivt	regler	frivillig	ønske	magi	utprøving	starte	fleksibel	myk	organisert	dings	laerer	sertifikat	bil	hjem	ekspertise	høre	utrikle	bokstaver	loven	normal	følge	språk	kult	rom	holdning	vaskemaskin	dyr	løsning	prøving	nettverk	sosialt	tilknytning	velferd	norge	deltakelse	inkludere	team	valg	latter	kjørester	knytte	historikk	utrikling	teori	verden	universet	forskere	design	stil	viktig	egenskap	vite	metode	kultur	religion	kompetanse	kunnskap	vinne	klare	gutter	muskler	enkle	jenter	resultat	produkt	erfaring	flink	lære	barn	snill	tall	robot	kropp	menneske	forskning	orden	utvikle	hjelpe	samarbeid	gruppe	skape	plan	bra	mål	maskin	dyktig	sammen	mennesker	nytt
NEUTRAL WORDS
bok	ingeniørskap	ingeniør	byggeplass	symboler	drakt	teknologi	helse	kontroll	ryddig	oppnåelse	karriere	mange	skikk	bruk	kommune	hus	profesjonell	kode	oppfylle	norsk	rett	hjelpemiddel	lab	svar	likhet	bakgrunn	klær	vei	virksomhet	bedrift	forskjell	løse	nå	stille	utdanning	skole
