# Supplementary material for: Forma mentis networks map how nursing and engineering students enhance their mindsets about innovation and health during professional growth
Source: PeerJ Comput Sci. 2020 Mar 2;6:e255. doi: 10.7717/peerj-cs.255 (PMC7924483; doi:10.7717/peerj-cs.255)
Supplement: Supplemental Information 1 — Every data file includes network links and valence attributes as reported in the main text. [file peerj-cs-06-255-s001.zip › LinksAndValenceStudent3AFTER.txt]

NETWORK LINKS
{"sertifikat", "kvalifisert"}	{"teknologi", "data"}	{"kultur", "språk"}	{"kontor", "arbeidsplass"}	{"utprøving", "nyskaping"}	{"maskin", "data"}	{"maskin", "teknologi"}	{"arbeidsgiver", "jobb"}	{"kontor", "konsentrasjon"}	{"metode", "fremgangsmåte"}	{"samarbeid", "tenker"}	{"prosjekt", "nyskaping"}	{"språk", "land"}	{"profesjonell", "kunnskap"}	{"metode", "test"}	{"ønske", "tro"}	{"sertifikat", "bil"}	{"karakter", "øve"}	{"metode", "rapport"}	{"utprøving", "endring"}	{"velferd", "helsehjelp"}	{"pasient", "syk"}	{"sykepleie", "omsorg"}	{"design", "mote"}	{"deltakelse", "samarbeid"}	{"deltakelse", "nysgjerrigehet"}	{"profesjonell", "hjelpsom"}	{"nettverk", "venner"}	{"nettverk", "teknologi"}	{"gjennomsnittig", "statistikk"}	{"nysgjerrighet", "lærevillig"}	{"ønske", "håp"}	{"ingeniørskap", "uia"}	{"forutsigbar", "endring"}	{"utvikle", "endre"}	{"utvikle", "nytt"}	{"fleksibel", "hjelpsom"}	{"fleksibel", "varierende"}	{"skikk", "bruk"}	{"lære", "utdannelse"}	{"lære", "kunnskap"}	{"test", "prøve"}	{"arbeidsgiver", "sjef"}	{"plan", "endring"}	{"sammen", "samarbeid"}	{"ingeniørskap", "matte"}	{"fysikk", "matte"}	{"nederlag", "mislykket"}	{"karriere", "utdannelse"}	{"karriere", "jobb"}	{"sykdom", "fysisksyk"}	{"sykdom", "frisk"}	{"ekspert", "god"}	{"ekspert", "kunnskap"}	{"komplekse", "forskjellig"}	{"sammen", "brain-storming"}	{"utvikle", "forbedre"}	{"helsevesenet", "forbedre"}	{"ønske", "positivitet"}	{"gjennomsnittig", "normal"}	{"jobb", "trivsel"}	{"karriere", "arbeidserfaring"}	{"omsorg", "glede"}	{"frivillig", "glede"}	{"resultat", "prøve"}	{"resultat", "glede"}	{"resultat", "mislykket"}	{"karakter", "resultat"}	{"test", "resultat"}	{"arbeidsgiver", "støtte"}	{"sammen", "støtte"}	{"framtid", "forbedring"}	{"framtid", "teknologi"}	{"skikk", "valg"}	{"omsorg", "pleie"}	{"sykepleie", "pleie"}	{"kultur", "levemåter"}	{"forvente", "undersøke"}	{"datamaskin", "teknologi"}	{"datamaskin", "framtid"}	{"velferd", "øknomi"}	{"nederlag", "feilet"}	{"sykdom", "psykisksyk"}	{"nettverk", "sosial"}	{"hjem", "familie"}	{"hjem", "venner"}	{"teknologi", "projekter"}	{"helsevesenet", "leger"}	{"helsevesenet", "sykepleiere"}	{"bakgrunn", "mobil"}	{"erfaring", "opplevelser"}	{"ekspert", "erfaring"}	{"inspirere", "nytenking"}	{"inspirere", "prøve"}	{"datamaskin", "vitenskap"}	{"vitenskap", "teknologi"}	{"vitenskap", "kunnskap"}	{"suksess", "karriere"}	{"suksess", "oppnåelse"}	{"mål", "resultat"}	{"mål", "maraton"}	{"mål", "håp"}	{"lov", "politi"}	{"elektronikk", "koblinger"}	{"elektronikk", "teknologi"}	{"kultur", "tradisjoner"}	{"løsning", "resultat"}	{"løsning", "samarbeid"}	{"karakter", "arbeidsmoral"}	{"jobb", "arbeidsmoral"}	{"skikk", "moral"}	{"suksess", "individuelt"}	{"jenter", "femininitet"}	{"jenter", "kjønnskorgan"}	{"kompetanse", "erfaring"}	{"kompetanse", "kunnskap"}	{"robot", "teknologi"}	{"nysgjerrighet", "engasmentent"}	{"bakgrunn", "oppvekst"}	{"lov", "regler"}	{"matematikk", "regler"}	{"komplekse", "unikt"}	{"teori", "ide"}	{"teori", "rapport"}	{"teori", "kunnskap"}	{"lab", "kjemi"}	{"løsning", "kjemi"}	{"villkår", "regler"}	{"villkår", "kontrakt"}	{"matematikk", "tall"}	{"erfaring", "livet"}	{"forvente", "håpe"}	{"forvente", "skuffelse"}	{"holdning", "oppførsel"}	{"holdning", "tankegang"}	{"forutsigbar", "forandring"}	{"prosjekt", "team"}	{"team", "lag"}	{"team", "samarbeid"}	{"fysikk", "formler"}	{"matematikk", "formler"}	{"vitenskap", "formler"}	{"design", "interiør"}	{"deltakelse", "undersøkelse"}	{"ferdighet", "kunnskap"}	{"ferdighet", "erfaring"}	{"bakgrunn", "barndom"}	{"omsorg", "helse"}	{"helse", "ernæring"}	{"helse", "livsstil"}	{"pasient", "hjelpe"}	{"frivillig", "hjelpe"}	{"design", "utseende"}	{"utdanning", "uia"}	{"utdanning", "universitet"}	{"lab", "naturfag"}	{"kode", "sikkerhet"}	{"kode", "pin-kode"}	{"frivillig", "engasjement"}	{"gutter", "maskulinitet"}	{"gutter", "muskler"}	{"gutter", "kjønnsorgan"}	{"gjennomsnittig", "standard"}	{"standard", "normal"}	{"standard", "data"}	{"standard", "innstillinger"}	{"språk", "forstålese"}	{"velferd", "stat"}	{"team", "gruppe"}	{"samarbeid", "gruppe"}	{"lov", "norm"}	{"erfaring", "miljø"}	{"holdning", "miljø"}	{"språk", "dialekter"}	{"arbeid", "jobb"}	{"arbeid", "utdanning"}	{"arbeid", "erfaring"}	{"plan", "arbeid"}	{"profesjonell", "arbeid"}	{"maskin", "arbeid"}	{"kompetanse", "arbeid"}	{"pasient", "sykepleier"}	{"forutsigbar", "trygghet"}	{"hjem", "trygghet"}	{"kode", "trygghet"}	{"virksomhet", "jobb"}	{"virksomhet", "bedrift"}	{"sykepleie", "potet"}	{"fysikk", "realfag"}	{"ingeniørskap", "utvikling"}	{"teknologi", "utvikling"}	{"inspirere", "utvikling"}	{"prosjekt", "utvikling"}	{"utprøving", "utvikling"}	{"robot", "utvikling"}	{"framtid", "utvikling"}	{"program", "tv"}	{"program", "data"}	{"program", "arrangement"}	{"kommune", "stat"}	{"robot", "effektivitet"}	{"jenter", "former"}	{"lab", "forskning"}	{"test", "forskning"}	{"kommune", "helseveseneu"}	{"utdanning", "skole"}	{"lære", "skole"}	{"system", "teknologi"}	{"system", "jobb"}	{"elektronikk", "system"}
 
NEGATIVE WORDS
nederlag	feilet	sykdom	fysisksyk	psykisksyk	skuffelse	mislykket
POSITIVE WORDS
opplevelser	livet	god	universitet	ferdighet	realfag	potet	ernæring	livsstil	inspirere	nytenking	utvikle	endre	nytt	sykepleier	prosjekt	forandring	arbeidserfaring	frisk	helsevesenet	leger	sykepleiere	nysgjerrighet	lærevillig	engasmentent	program	tv	arrangement	moral	valg	frivillig	engasjement	ønske	positivitet	tro	utprøving	fleksibel	varierende	koblinger	lære	bil	kvalifisert	hjem	familie	trivsel	profesjonell	sikkerhet	land	dialekter	forstålese	kontor	arbeidsplass	deltakelse	lag	tenker	sammen	brain-storming	mobil	oppvekst	barndom	teori	ide	håpe	forbedring	bedrift	kultur	tradisjoner	levemåter	kompetanse	mål	arbeid	jobb	utdanning	erfaring	miljø	kunnskap	regler	skole	omsorg	helse	glede	pleie	teknologi	vitenskap	framtid	utvikling	karriere	system	prøve	forbedre	hjelpe	nyskaping	team	endring	trygghet	utdannelse	arbeidsmoral	håp	hjelpsom	venner	støtte	språk	samarbeid	gruppe
NEUTRAL WORDS
ekspert	lov	norm	politi	datamaskin	ingeniørskap	fysikk	sykepleie	suksess	oppnåelse	individuelt	matematikk	tall	projekter	pasient	syk	plan	forutsigbar	gjennomsnittig	statistikk	karakter	øve	skikk	bruk	elektronikk	sertifikat	kommune	helseveseneu	arbeidsgiver	sjef	kode	pin-kode	villkår	kontrakt	innstillinger	konsentrasjon	holdning	oppførsel	tankegang	maskin	robot	effektivitet	lab	naturfag	løsning	nettverk	sosial	velferd	øknomi	helsehjelp	nysgjerrigehet	undersøkelse	bakgrunn	design	mote	utseende	interiør	forvente	undersøke	metode	fremgangsmåte	virksomhet	komplekse	forskjellig	unikt	maraton	gutter	maskulinitet	muskler	kjønnsorgan	jenter	femininitet	former	kjønnskorgan	uia	matte	formler	data	resultat	normal	standard	stat	kjemi	forskning	test	rapport
