# Supplementary material for: Forma mentis networks map how nursing and engineering students enhance their mindsets about innovation and health during professional growth
Source: PeerJ Comput Sci. 2020 Mar 2;6:e255. doi: 10.7717/peerj-cs.255 (PMC7924483; doi:10.7717/peerj-cs.255)
Supplement: Supplemental Information 1 — Every data file includes network links and valence attributes as reported in the main text. [file peerj-cs-06-255-s001.zip › LinksAndValenceStudent3BEFORE.txt]

NETWORK LINKS
{"sertifikat", "kvalifisert"}	{"språk", "kultur"}	{"bakgrunn", "kultur"}	{"kultur", "ulikheter"}	{"kontor", "arbeidsplass"}	{"fysikk", "energi"}	{"utprøving", "prøvekanin"}	{"maskin", "teknologi"}	{"maskin", "regnskap"}	{"velferd", "penger"}	{"kontor", "konsentrasjon"}	{"kontor", "jobb"}	{"metode", "fremgangsmåte"}	{"forvente", "forberede"}	{"pasient", "påvirker"}	{"prosjekt", "arbeidsplasser"}	{"prosjekt", "samarbeid"}	{"profesjonell", "kunnskap"}	{"arbeidsgiver", "påvirkende"}	{"omsorg", "familie/venner"}	{"ønske", "tro"}	{"forvente", "tro"}	{"lab", "eksprimenter"}	{"sertifikat", "bil"}	{"teknologi", "forandringer"}	{"karakter", "press"}	{"jobb", "kollegaer"}	{"pasient", "syk"}	{"sykepleie", "omsorg"}	{"sykepleie", "kunnskap"}	{"design", "mote"}	{"deltakelse", "samarbeid"}	{"profesjonell", "hjelpsom"}	{"nettverk", "venner"}	{"gjennomsnittig", "statistikk"}	{"gjennomsnittig", "forbedringspotensialet"}	{"nysgjerrighet", "lærevillig"}	{"nysgjerrighet", "tenker"}	{"deltakelse", "nysgjerrighet"}	{"ønske", "håp"}	{"ingeniørskap", "utdannelse"}	{"forutsigbar", "kunnskap"}	{"metode", "tester"}	{"språk", "forskjeller"}	{"utvikle", "gruppearbeid"}	{"utvikle", "samarbeid"}	{"fleksibel", "hjelpsom"}	{"fleksibel", "varierende"}	{"fleksibel", "positivt"}	{"lære", "kunnskap"}	{"sertifikat", "egnet"}	{"lære", "nysgjerrig"}	{"test", "prøve"}	{"deltakelse", "prøve"}	{"frivillig", "hjelp"}	{"plan", "planlegging"}	{"plan", "samarbeid"}	{"sammen", "samarbeid"}	{"nederlag", "tristhet"}	{"karriere", "utdannelse"}	{"karriere", "prioritering"}	{"karriere", "familie"}	{"helsevesenet", "nødhjelp"}	{"jobb", "arbeidsmiljø"}	{"nettverk", "internett"}	{"sykdom", "uvisthet"}	{"velferd", "inntekt"}	{"ekspert", "kunnskap"}	{"ekspert", "forventninger"}	{"komplekse", "nyskapende"}	{"komplekse", "forskjellig"}	{"helsevesenet", "helsepersonell"}	{"gjennomsnittig", "normal"}	{"jobb", "trivsel"}	{"frivillig", "glede"}	{"resultat", "glede"}	{"resultat", "sorg"}	{"resultat", "endring"}	{"test", "resultat"}	{"samarbeid", "perspektiver"}	{"sykdom", "støtte"}	{"ønske", "støtte"}	{"arbeidsgiver", "støtte"}	{"sammen", "støtte"}	{"framtid", "teknologi"}	{"velferd", "status"}	{"framtid", "natur"}	{"skikk", "valg"}	{"utvikle", "tankegang"}	{"skikk", "tankegang"}	{"forvente", "undersøke"}	{"datamaskin", "teknologi"}	{"datamaskin", "tilgjengelighet"}	{"ingeniørskap", "kreativitet"}	{"nederlag", "tap"}	{"fysikk", "newtonslover"}	{"hjem", "kjærlighet"}	{"hjem", "støtte"}	{"design", "utssende"}	{"språk", "landegrenser"}	{"maskin", "effektiv"}	{"erfaring", "kunnskap"}	{"erfaring", "utdannelse"}	{"erfaring", "tenkegang"}	{"ekspert", "erfaring"}	{"matematikk", "hoderegning"}	{"inspirere", "utvikle"}	{"inspirere", "oppfinne"}	{"inspirere", "nytenking"}	{"teknologi", "mobil"}	{"vitenskap", "oppdagelser"}	{"vitenskap", "kunnskap"}	{"suksess", "forventninger"}	{"suksess", "prioritering"}	{"suksess", "oppnåelse"}	{"mål", "resultat"}	{"mål", "oppnåelse"}	{"mål", "vinne"}	{"elektronikk", "strøm"}	{"elektronikk", "koblinger"}	{"elektronikk", "teknologi"}	{"kultur", "tradisjoner"}	{"samarbeid", "ideer"}	{"løsning", "samarbeid"}	{"løsning", "resultat"}	{"løsning", "matte"}	{"karakter", "arbeidsmoral"}	{"lov", "moral"}	{"skikk", "moral"}	{"jenter", "østrogen"}	{"jenter", "tanker/følelser"}	{"kompetanse", "erfaring"}	{"kompetanse", "utdannelse"}	{"robot", "teknologi"}	{"robot", "hjelpsom"}	{"bakgrunn", "oppvekst"}	{"lov", "regler"}	{"karakter", "flaks"}	{"komplekse", "unikt"}	{"teori", "ide"}	{"teori", "kunnskap"}	{"teori", "nysgjerrighet"}	{"lab", "kjemi"}	{"villkår", "regler"}	{"villkår", "kontrakt"}	{"plan", "tilpasning"}	{"holdning", "kroppsspråk"}	{"holdning", "oppførsel"}	{"holdning", "oppvekst"}	{"omsorg", "hjelpsomhet"}	{"nederlag", "skuffelse"}	{"team", "samarbeid"}	{"team", "projekt"}	{"kompetanse", "ferdigheter"}	{"matematikk", "formler"}	{"design", "interiør"}	{"sykdom", "uro"}	{"metode", "utførelse"}	{"ferdighet", "erfaring"}	{"ferdighet", "krav"}	{"ferdighet", "jobb"}	{"sykepleie", "helse"}	{"helse", "omsorg"}	{"helse", "psykiskhelse"}	{"lov", "barndom"}	{"sammen", "hjelpe"}	{"helse", "fysiskhelse"}	{"utdanning", "kunnskap"}	{"utdanning", "plikt"}	{"kode", "sikkerhet"}	{"kode", "hemmelig"}	{"nysgjerrighet", "engasjement"}	{"frivillig", "engasjement"}	{"gutter", "enkle"}	{"gutter", "aktive"}	{"standard", "normal"}	{"standard", "teknologi"}	{"standard", "innstillinger"}	{"bakgrunn", "miljø"}	{"team", "gruppe"}	{"samarbeid", "gruppe"}	{"arbeid", "ansvar"}	{"arbeid", "lønn"}	{"arbeid", "erfaring"}	{"forutsigbar", "trygghet"}	{"helsevesenet", "trygghet"}	{"hjem", "trygghet"}	{"arbeidsgiver", "trygghet"}	{"kode", "trygghet"}	{"virksomhet", "jobb"}	{"virksomhet", "bedrift"}	{"virksomhet", "gjøremål"}	{"profesjonell", "natural"}	{"datamaskin", "utvikling"}	{"ingeniørskap", "utvikling"}	{"teknologi", "utvikling"}	{"pasient", "utvikling"}	{"prosjekt", "utvikling"}	{"utprøving", "utvikling"}	{"framtid", "utvikling"}	{"program", "teknologi"}	{"program", "tv"}	{"program", "arrangement"}	{"villkår", "skjemaer"}	{"kommune", "stat"}	{"kommune", "helsevesenet"}	{"kommune", "hjemme"}	{"fysikk", "tyngdekraft"}	{"jenter", "former"}	{"robot", "mennesker"}	{"vitenskap", "forskning"}	{"utprøving", "forskning"}	{"lab", "forskning"}	{"test", "forskning"}	{"gutter", "testosteron"}	{"nettverk", "sosialt"}	{"utdanning", "skole"}	{"lære", "skole"}	{"system", "pyramide"}	{"system", "viktig"}	{"system", "leder"}	{"omsorg", "forståelse"}	{"matematikk", "forståelse"}
 
NEGATIVE WORDS
nederlag	skuffelse	tristhet	tap	syk	sorg	sykdom	uvisthet	uro	forbedringspotensialet
POSITIVE WORDS
arbeid	ansvar	lønn	tenkegang	ekspert	utdanning	familie/venner	hjelpsomhet	ferdighet	ingeniørskap	kreativitet	sykepleie	vitenskap	oppdagelser	viktig	inspirere	oppfinne	nytenking	gruppearbeid	prosjekt	arbeidsplasser	nødhjelp	lærevillig	tenker	tv	frivillig	hjelp	ønske	håp	fleksibel	positivt	lære	nysgjerrig	kvalifisert	egnet	hjem	kjærlighet	trivsel	arbeidsmiljø	kollegaer	profesjonell	sikkerhet	forskjeller	konsentrasjon	effektiv	mennesker	løsning	nettverk	venner	sosialt	deltakelse	perspektiver	ideer	sammen	hjelpe	ide	unikt	nyskapende	kompetanse	ferdigheter	mål	vinne	erfaring	kunnskap	utdannelse	omsorg	forståelse	teknologi	utvikling	jobb	helse	oppnåelse	forskning	utvikle	tankegang	samarbeid	glede	trygghet	støtte	helsevesenet	nysgjerrighet	engasjement	tro	hjelpsom	språk	kultur	prøve
NEUTRAL WORDS
lov	barndom	plikt	datamaskin	tilgjengelighet	krav	fysikk	energi	newtonslover	tyngdekraft	suksess	matematikk	hoderegning	formler	mobil	forandringer	psykiskhelse	fysiskhelse	system	pyramide	leder	pasient	påvirker	plan	planlegging	tilpasning	endring	forutsigbar	karriere	familie	gjennomsnittig	statistikk	karakter	arbeidsmoral	flaks	press	helsepersonell	program	arrangement	skikk	valg	utprøving	prøvekanin	varierende	elektronikk	strøm	koblinger	sertifikat	bil	kommune	stat	hjemme	arbeidsgiver	påvirkende	natural	kode	hemmelig	villkår	skjemaer	kontrakt	standard	innstillinger	landegrenser	kontor	arbeidsplass	holdning	kroppsspråk	oppførsel	maskin	regnskap	robot	lab	eksprimenter	kjemi	matte	test	internett	velferd	penger	status	inntekt	team	projekt	bakgrunn	miljø	teori	design	mote	utssende	interiør	forvente	forberede	undersøke	framtid	natur	metode	fremgangsmåte	utførelse	tester	virksomhet	bedrift	gjøremål	tradisjoner	ulikheter	komplekse	forskjellig	gutter	testosteron	enkle	aktive	jenter	østrogen	former	tanker/følelser	forventninger	regler	moral	skole	prioritering	resultat	normal	oppvekst	gruppe
