# Supplementary material for: Forma mentis networks map how nursing and engineering students enhance their mindsets about innovation and health during professional growth
Source: PeerJ Comput Sci. 2020 Mar 2;6:e255. doi: 10.7717/peerj-cs.255 (PMC7924483; doi:10.7717/peerj-cs.255)
Supplement: Supplemental Information 1 — Every data file includes network links and valence attributes as reported in the main text. [file peerj-cs-06-255-s001.zip › LinksAndValenceStudent4AFTER.txt]

NETWORK LINKS
{"kultur", "bakgrunn"}	{"arbeidsgiver", "kontor"}	{"profesjonell", "ordentlig"}	{"fysikk", "lover"}	{"maskin", "styre"}	{"maskin", "digital"}	{"metode", "redskap"}	{"kontor", "jobb"}	{"omsorg", "sykehus"}	{"pasient", "sykehus"}	{"språk", "uvant"}	{"prosjekt", "samarbeid"}	{"språk", "nytt"}	{"sertifikat", "bil"}	{"omsorg", "syk"}	{"pasient", "syk"}	{"sykepleie", "omsorg"}	{"lab", "forsker"}	{"forvente", "krav"}	{"sertifikat", "løyve"}	{"teknologi", "ingeniør"}	{"nettverk", "enheter"}	{"design", "maleri"}	{"utprøving", "teste"}	{"ingeniørskap", "innovativt"}	{"ingeniørskap", "ingeniør"}	{"utvikle", "oppfinnelse"}	{"utvikle", "forsker"}	{"utvikle", "ide"}	{"ønske", "forbedring"}	{"fleksibel", "medgjørlig"}	{"språk", "lære"}	{"nysgjerrighet", "prøve"}	{"test", "prøve"}	{"ønske", "potensial"}	{"frivillig", "ubetalt"}	{"deltakelse", "frivillig"}	{"arbeidsgiver", "sjef"}	{"plan", "struktur"}	{"sammen", "fellesskap"}	{"nederlag", "forbedring"}	{"nederlag", "potensial"}	{"lære", "student"}	{"forutsigbar", "lett"}	{"helsevesenet", "instans"}	{"nettverk", "samling"}	{"nettverk", "folk"}	{"velferd", "rikdom"}	{"gjennomsnittig", "ordinær"}	{"sykdom", "sykehus"}	{"sykdom", "medisin"}	{"jobb", "inntekt"}	{"arbeidsgiver", "inntekt"}	{"ekspert", "rektor"}	{"ekspert", "professor"}	{"komplekse", "avansert"}	{"komplekse", "mangfoldig"}	{"maskin", "regulere"}	{"ekspert", "leder"}	{"samarbeid", "leder"}	{"profesjonell", "strukturert"}	{"lab", "undersøke"}	{"datamaskin", "teknologi"}	{"datamaskin", "internett"}	{"datamaskin", "fil"}	{"skikk", "vane"}	{"bakgrunn", "etnisitet"}	{"prosjekt", "deadline"}	{"resultat", "deadline"}	{"hjem", "seng"}	{"lab", "frakk"}	{"kontor", "pc"}	{"deltakelse", "belønning"}	{"erfaring", "lærd"}	{"karriere", "erfaring"}	{"bakgrunn", "erfaring"}	{"fysikk", "matematikk"}	{"matematikk", "derivasjon"}	{"matematikk", "leibnitz"}	{"inspirere", "motivere"}	{"inspirere", "lede"}	{"inspirere", "veilede"}	{"pasient", "dårlig"}	{"sykdom", "dårlig"}	{"hjem", "kjøkken"}	{"vitenskap", "rapport"}	{"vitenskap", "forsker"}	{"suksess", "bra"}	{"mål", "resultat"}	{"mål", "score"}	{"mål", "målsetting"}	{"lære", "elev"}	{"lov", "bot"}	{"elektronikk", "strøm"}	{"elektronikk", "spenning"}	{"elektronikk", "digital"}	{"nysgjerrighet", "utforske"}	{"lære", "utforske"}	{"løsning", "problem"}	{"løsning", "finne"}	{"resultat", "ferdig"}	{"samarbeid", "lag"}	{"plan", "arbeidsfordeling"}	{"jenter", "mamma"}	{"jenter", "dokke"}	{"kompetanse", "erfaring"}	{"kompetanse", "opplært"}	{"kompetanse", "vis"}	{"komplekse", "vanksleig"}	{"test", "prototyoe"}	{"robot", "regulere"}	{"robot", "matrise"}	{"robot", "kinematikk"}	{"framtid", "robot"}	{"lov", "regler"}	{"matematikk", "regler"}	{"skikk", "regler"}	{"teori", "evner"}	{"villkår", "betinget"}	{"villkår", "krav"}	{"vitenskap", "universitet"}	{"karakter", "universitet"}	{"suksess", "fullført"}	{"frivillig", "positiv"}	{"holdning", "opplært"}	{"sertifikat", "kjøre"}	{"plan", "oppgave"}	{"utprøving", "prototype"}	{"design", "arkitektur"}	{"team", "samarbeid"}	{"team", "folk"}	{"team", "leder"}	{"suksess", "vellykket"}	{"ønske", "forslag"}	{"sykepleie", "kvinne"}	{"ferdighet", "tilegnet"}	{"ferdighet", "praktisk"}	{"ferdighet", "erfaring"}	{"framtid", "kunstigintelligens"}	{"helse", "sykehus"}	{"helse", "vitaminer"}	{"helse", "psyke"}	{"test", "forsøke"}	{"fleksibel", "tilgjengelig"}	{"velferd", "tilgjengelig"}	{"utdanning", "universitet"}	{"utdanning", "lærer"}	{"karriere", "utdanning"}	{"bakgrunn", "utdanning"}	{"kode", "ære"}	{"gutter", "umoden"}	{"gutter", "bil"}	{"gutter", "mekaniker"}	{"teori", "praksis"}	{"standard", "forventet"}	{"forvente", "standard"}	{"jobb", "hverdag"}	{"profesjonell", "tillitsful"}	{"samarbeid", "gruppe"}	{"sammen", "gruppe"}	{"skikk", "norm"}	{"kode", "norm"}	{"arbeid", "prosjekt"}	{"arbeid", "kontor"}	{"erfaring", "arbeid"}	{"ingeniørskap", "arbeid"}	{"sykepleie", "arbeid"}	{"karriere", "arbeid"}	{"karakter", "arbeid"}	{"jobb", "arbeid"}	{"helsevesenet", "offentlig"}	{"omsorg", "sykepleier"}	{"virksomhet", "arbeid"}	{"virksomhet", "arbeidsgivere"}	{"metode", "research"}	{"fysikk", "newton"}	{"program", "språk"}	{"program", "plan"}	{"program", "oversikt"}	{"holdning", "standpunkt"}	{"sammen", "flere"}	{"kommune", "befolkning"}	{"kommune", "styre"}	{"kultur", "ryggmarg"}	{"forutsigbar", "planlagtos"}	{"arbeid", "oppgaver"}	{"virksomhet", "aksjeselskap"}	{"jenter", "multi-tasking"}	{"velferd", "skatt"}	{"karakter", "akademia"}	{"lov", "restriksjoner"}	{"frivillig", "behjelpelig"}	{"gjennomsnittig", "vanlig"}	{"standard", "vanlig"}	{"kommune", "område"}	{"utdanning", "skole"}	{"forvente", "antagelse"}	{"system", "enheter"}	{"system", "orden"}	{"hjem", "stue"}	{"forutsigbar", "systematisk"}
 
NEGATIVE WORDS
restriksjoner	bot	nederlag	sykdom	umoden	mekaniker	syk	sykehus	dårlig	bil
POSITIVE WORDS
lærd	ekspert	ferdighet	praktisk	ingeniørskap	innovativt	kvinne	suksess	fullført	bra	vellykket	helse	system	inspirere	motivere	lede	veilede	utvikle	oppfinnelse	ide	struktur	forutsigbar	lett	planlagtos	systematisk	nysgjerrighet	program	oversikt	skikk	vane	positiv	behjelpelig	ønske	forslag	fleksibel	medgjørlig	elektronikk	løyve	hjem	seng	tillitsful	strukturert	ordentlig	kode	ære	forventet	holdning	standpunkt	løsning	finne	velferd	deltakelse	belønning	team	lag	sammen	fellesskap	evner	design	arkitektur	maleri	forvente	framtid	kompetanse	vis	mål	målsetting	prosjekt	erfaring	leder	omsorg	forbedring	potensial	samarbeid	vanlig	utforske	prøve	norm	frivillig	tilgjengelig	standard	opplært	folk	gruppe
NEUTRAL WORDS
oppgaver	rektor	professor	lov	skole	lærer	sykepleier	internett	fil	tilegnet	fysikk	newton	lover	sykepleie	derivasjon	leibnitz	vitaminer	psyke	vitenskap	rapport	pasient	oppgave	arbeidsfordeling	ferdig	karriere	medisin	gjennomsnittig	ordinær	karakter	akademia	helsevesenet	offentlig	instans	ubetalt	utprøving	teste	prototype	strøm	spenning	student	elev	sertifikat	kjøre	kommune	område	befolkning	kjøkken	stue	hverdag	arbeidsgiver	sjef	profesjonell	villkår	betinget	uvant	nytt	pc	maskin	matrise	kinematikk	lab	undersøke	frakk	problem	test	forsøke	prototyoe	nettverk	samling	skatt	rikdom	flere	etnisitet	teori	praksis	antagelse	kunstigintelligens	metode	redskap	research	virksomhet	arbeidsgivere	aksjeselskap	kultur	ryggmarg	komplekse	avansert	mangfoldig	vanksleig	score	gutter	jenter	multi-tasking	mamma	dokke	arbeid	kontor	regler	utdanning	universitet	datamaskin	teknologi	ingeniør	matematikk	forsker	enheter	deadline	plan	resultat	språk	digital	lære	styre	jobb	inntekt	krav	regulere	robot	bakgrunn
