# Supplementary material for: Forma mentis networks map how nursing and engineering students enhance their mindsets about innovation and health during professional growth
Source: PeerJ Comput Sci. 2020 Mar 2;6:e255. doi: 10.7717/peerj-cs.255 (PMC7924483; doi:10.7717/peerj-cs.255)
Supplement: Supplemental Information 1 — Every data file includes network links and valence attributes as reported in the main text. [file peerj-cs-06-255-s001.zip › LinksAndValenceStudent4BEFORE.txt]

NETWORK LINKS
{"språk", "kultur"}	{"teknologi", "kaffe"}	{"forvente", "innfri"}	{"maskin", "teknologi"}	{"sertifikat", "tillatelse"}	{"design", "datamaskinassistert"}	{"jobb", "teknologi"}	{"pasient", "sykehus"}	{"samarbeid", "fleksibilitet"}	{"test", "poengsum"}	{"sertifikat", "bil"}	{"fysikk", "beregning"}	{"karakter", "konkurranse"}	{"utprøving", "planlegge"}	{"kultur", "demografi"}	{"sykepleie", "syk"}	{"sykepleie", "sykehus"}	{"forvente", "oppnå"}	{"nettverk", "sosiale"}	{"gjennomsnittig", "skikkelig"}	{"nysgjerrighet", "nyskapende"}	{"nysgjerrighet", "tenker"}	{"lab", "professor"}	{"ønske", "håp"}	{"samarbeid", "councelling"}	{"velferd", "fordeler"}	{"utvikle", "nyskapende"}	{"prosjekt", "utvikle"}	{"test", "proto-typen"}	{"fysikk", "lære"}	{"forutsigbar", "planlagt"}	{"deltakelse", "frivillig"}	{"arbeidsgiver", "sjef"}	{"kontor", "sjef"}	{"plan", "streng"}	{"plan", "rute"}	{"lab", "instrumenter"}	{"sammen", "hus"}	{"nederlag", "lære"}	{"sykdom", "sykehus"}	{"sykdom", "fravær"}	{"karriere", "inntekt"}	{"jobb", "inntekt"}	{"komplekse", "avansert"}	{"komplekse", "struktur"}	{"bakgrunn", "nasjonalitet"}	{"skikk", "anstendighet"}	{"samarbeid", "leder"}	{"fysikk", "einstein"}	{"resultat", "endelig"}	{"framtid", "plan"}	{"framtid", "framover"}	{"ingeniørskap", "yrke"}	{"datamaskin", "internett"}	{"teknologi", "datamaskin"}	{"maskin", "datamaskin"}	{"design", "datamaskin"}	{"ekspert", "opplevde"}	{"hjem", "sove"}	{"lab", "frakk"}	{"forutsigbar", "flink"}	{"helsevesenet", "flink"}	{"erfaring", "professor"}	{"erfaring", "profesjonell"}	{"matematikk", "derivasjon"}	{"matematikk", "teorem"}	{"matematikk", "algebra"}	{"kontor", "work-plass"}	{"inspirere", "forbilde"}	{"sykdom", "dårlig"}	{"vitenskap", "profesjonell"}	{"vitenskap", "excact"}	{"metode", "vitenskap"}	{"suksess", "riktig"}	{"mål", "oppnå"}	{"lov", "abbiding"}	{"lov", "streng"}	{"elektronikk", "datamaskin"}	{"elektronikk", "mikroprosessorer"}	{"elektronikk", "programmering"}	{"maskin", "elektronikk"}	{"ønske", "optimistisk"}	{"vitenskap", "etisk"}	{"profesjonell", "etisk"}	{"løsning", "problemetløst"}	{"løsning", "problem"}	{"løsning", "endelig"}	{"omsorg", "gamle"}	{"nederlag", "irriterende"}	{"jenter", "kjole"}	{"kompetanse", "erfaring"}	{"robot", "automatition"}	{"gjennomsnittig", "representant"}	{"lov", "regler"}	{"utprøving", "test-produkt"}	{"teknologi", "ny"}	{"prosjekt", "ny"}	{"språk", "ny"}	{"teori", "lære"}	{"villkår", "søkeom"}	{"ingeniørskap", "universitet"}	{"karakter", "universitet"}	{"frivillig", "positiv"}	{"datamaskin", "beregne"}	{"holdning", "personlighet"}	{"hjem", "foreldre"}	{"bakgrunn", "foreldre"}	{"fleksibel", "team"}	{"team", "cowork"}	{"resultat", "objektiv"}	{"profesjonell", "objektiv"}	{"metode", "objektiv"}	{"omsorg", "kvinner"}	{"sykepleie", "kvinner"}	{"ferdighet", "lærebort"}	{"ferdighet", "erfaring"}	{"helse", "sykehus"}	{"helse", "medisin"}	{"robot", "futuristiske"}	{"utdanning", "lang"}	{"utdanning", "lesning"}	{"utdanning", "skrive"}	{"karriere", "utdanning"}	{"jobb", "utdanning"}	{"bakgrunn", "utdanning"}	{"kompetanse", "utdanning"}	{"kode", "programmering"}	{"kode", "språk"}	{"kode", "ære"}	{"standard", "forventet"}	{"standard", "normal"}	{"standard", "norm"}	{"sertifikat", "gjøre"}	{"team", "gruppe"}	{"arbeid", "erfaring"}	{"arbeid", "penger"}	{"karriere", "arbeid"}	{"karakter", "arbeid"}	{"arbeidsgiver", "arbeid"}	{"kontor", "arbeid"}	{"helsevesenet", "offentlig"}	{"pasient", "sykepleier"}	{"virksomhet", "arbeid"}	{"virksomhet", "sjef"}	{"teori", "bøker"}	{"program", "plan"}	{"program", "objektiv"}	{"design", "program"}	{"velferd", "skatter"}	{"villkår", "samtykke"}	{"kommune", "distrikt"}	{"mål", "innse"}	{"nettverk", "mennesker"}	{"team", "mennesker"}	{"sammen", "mennesker"}	{"jenter", "multi-tasking"}	{"nederlag", "prøv"}	{"grøft", "dress"}	{"grøft", "vold"}	{"robot", "kybernetikk"}	{"system", "mennesker"}	{"system", "gruppe"}
 
NEGATIVE WORDS
syk	medisin	nederlag	irriterende	pasient	sykdom	dårlig	fravær	bil	problem	vold	streng	sykehus
POSITIVE WORDS
ekspert	opplevde	abbiding	omsorg	suksess	riktig	helse	excact	inspirere	forbilde	forutsigbar	planlagt	helsevesenet	nysgjerrighet	tenker	skikk	anstendighet	positiv	ønske	optimistisk	håp	fleksibel	holdning	personlighet	løsning	problemetløst	sosiale	fleksibilitet	councelling	sammen	kompetanse	erfaring	profesjonell	teknologi	etisk	utvikle	nyskapende	objektiv	flink	frivillig
NEUTRAL WORDS
penger	lov	regler	lang	lesning	skrive	gamle	beregne	internett	ferdighet	lærebort	ingeniørskap	yrke	fysikk	einstein	beregning	sykepleie	matematikk	derivasjon	teorem	algebra	kaffe	prøv	system	sykepleier	prosjekt	rute	resultat	karriere	gjennomsnittig	skikkelig	representant	karakter	konkurranse	offentlig	utprøving	planlegge	test-produkt	mikroprosessorer	sertifikat	tillatelse	gjøre	kommune	distrikt	hjem	sove	jobb	arbeidsgiver	kode	ære	villkår	samtykke	søkeom	standard	forventet	normal	norm	kontor	work-plass	maskin	robot	automatition	kybernetikk	futuristiske	lab	frakk	instrumenter	test	poengsum	proto-typen	nettverk	velferd	skatter	fordeler	deltakelse	cowork	samarbeid	leder	hus	bakgrunn	nasjonalitet	teori	bøker	design	datamaskinassistert	forvente	innfri	framtid	framover	metode	virksomhet	demografi	komplekse	avansert	struktur	mål	innse	grøft	dress	jenter	kjole	multi-tasking	arbeid	professor	utdanning	kvinner	datamaskin	universitet	lære	ny	vitenskap	mennesker	gruppe	plan	endelig	inntekt	program	team	elektronikk	programmering	foreldre	sjef	språk	kultur	oppnå
