# Supplementary material for: Forma mentis networks map how nursing and engineering students enhance their mindsets about innovation and health during professional growth
Source: PeerJ Comput Sci. 2020 Mar 2;6:e255. doi: 10.7717/peerj-cs.255 (PMC7924483; doi:10.7717/peerj-cs.255)
Supplement: Supplemental Information 1 — Every data file includes network links and valence attributes as reported in the main text. [file peerj-cs-06-255-s001.zip › LinksAndValenceStudent5AFTER.txt]

NETWORK LINKS
{"utprøving", "utfordrende"}	{"språk", "kultur"}	{"språk", "gøy"}	{"profesjonell", "tid"}	{"velferd", "alder"}	{"bakgrunn", "alder"}	{"fysikk", "lover"}	{"design", "multimedia"}	{"kontor", "jobb"}	{"maskin", "skruer"}	{"pasient", "skade"}	{"forvente", "test"}	{"sertifikat", "bil"}	{"karakter", "falskt"}	{"test", "karakter"}	{"kultur", "hyggelig"}	{"metode", "rapport"}	{"omsorg", "familie"}	{"pasient", "syk"}	{"arbeidsgiver", "dømmende"}	{"forvente", "dømmende"}	{"sykepleie", "røft"}	{"deltakelse", "ski"}	{"deltakelse", "sport"}	{"sertifikat", "bevis"}	{"gjennomsnittig", "ok"}	{"nysgjerrighet", "ung"}	{"nysgjerrighet", "barn"}	{"ønske", "håp"}	{"ingeniørskap", "nerd"}	{"forutsigbar", "ung"}	{"utvikle", "interessant"}	{"utvikle", "nytt"}	{"kontor", "dag"}	{"fleksibel", "godt"}	{"skikk", "høffelig"}	{"lab", "time"}	{"lære", "barn"}	{"metode", "struktur"}	{"arbeidsgiver", "sjef"}	{"prosjekt", "plan"}	{"plan", "struktur"}	{"plan", "uml"}	{"sammen", "venner"}	{"frivillig", "godhjertet"}	{"nederlag", "bittert"}	{"nederlag", "røft"}	{"kultur", "tradisjon"}	{"jobb", "tungt"}	{"lab", "spørsmål"}	{"ønske", "stjerne"}	{"velferd", "døende"}	{"karriere", "overtid"}	{"karriere", "jobb"}	{"karriere", "mingle"}	{"helsevesenet", "nyttig"}	{"helsevesenet", "samarbeid"}	{"kultur", "koselig"}	{"ingeniørskap", "internett"}	{"sykdom", "farlig"}	{"arbeidsgiver", "rettferdig"}	{"ingeniørskap", "arrogant"}	{"jobb", "tidlig"}	{"ekspert", "rask"}	{"metode", "resultat"}	{"plan", "gjennomføre"}	{"sykdom", "skadelig"}	{"teknologi", "framtid"}	{"teknologi", "bedrift"}	{"datamaskin", "binært"}	{"nettverk", "drift"}	{"hjem", "venner"}	{"hjem", "familie"}	{"resultat", "tilbakemelding"}	{"karakter", "tilbakemelding"}	{"hjem", "pc"}	{"bakgrunn", "pc"}	{"erfaring", "smart"}	{"bakgrunn", "erfaring"}	{"ekspert", "selvtillit"}	{"matematikk", "utfordrende"}	{"inspirere", "oppmunterende"}	{"vitenskap", "utdannelse"}	{"vitenskap", "asosial"}	{"utprøving", "skummelt"}	{"suksess", "lykke"}	{"suksess", "glede"}	{"mål", "ski"}	{"mål", "endelig"}	{"lov", "hammer"}	{"lov", "tillatelse"}	{"elektronikk", "strøm"}	{"elektronikk", "kontakt"}	{"elektronikk", "student"}	{"ønske", "julaften"}	{"mål", "ferdig"}	{"sammen", "forhold"}	{"sykepleie", "slitsomt"}	{"jenter", "menneske"}	{"jenter", "kreativ"}	{"jenter", "potensial"}	{"gjennomsnittig", "greit"}	{"karakter", "greit"}	{"fysikk", "vanskelig"}	{"matematikk", "vanskelig"}	{"samarbeid", "vanskelig"}	{"design", "vanskelig"}	{"kompetanse", "mål"}	{"deltakelse", "mot"}	{"teknologi", "cyber"}	{"robot", "teknisk"}	{"robot", "smart"}	{"omsorg", "snill"}	{"frivillig", "snill"}	{"profesjonell", "talent"}	{"design", "talent"}	{"kompetanse", "uvitende"}	{"sykdom", "trist"}	{"matematikk", "spennende"}	{"utvikle", "spennende"}	{"jobb", "spennende"}	{"språk", "spennende"}	{"framtid", "spennende"}	{"samarbeid", "upålitelig"}	{"resultat", "viktig"}	{"skikk", "viktig"}	{"fleksibel", "viktig"}	{"lære", "viktig"}	{"kompetanse", "viktig"}	{"forutsigbar", "ny"}	{"komplekse", "tall"}	{"teori", "fysikk"}	{"teori", "matte"}	{"teori", "koding"}	{"villkår", "kontrakt"}	{"villkår", "advokat"}	{"villkår", "dokumentasjon"}	{"sammen", "kjæreste"}	{"datamaskin", "komplisert"}	{"helsevesenet", "komplisert"}	{"maskin", "komplisert"}	{"robot", "komplisert"}	{"inspirere", "positiv"}	{"framtid", "positiv"}	{"erfaring", "gammel"}	{"velferd", "gammel"}	{"nederlag", "lærerikt"}	{"resultat", "lærerikt"}	{"holdning", "viktig"}	{"holdning", "positiv"}	{"sertifikat", "kjøre"}	{"datamaskin", "abstrakt"}	{"komplekse", "abstrakt"}	{"skikk", "foreldre"}	{"team", "bånd"}	{"team", "pålitelige"}	{"team", "viktig"}	{"løsning", "håpfult"}	{"forvente", "håpfult"}	{"fleksibel", "frihet"}	{"maskin", "rart"}	{"ferdighet", "smart"}	{"ferdighet", "talent"}	{"komplekse", "systemer"}	{"ferdighet", "heldig"}	{"suksess", "heldig"}	{"omsorg", "mor"}	{"helse", "viktig"}	{"helse", "skummelt"}	{"helse", "alder"}	{"pasient", "helse"}	{"test", "obligatorisk"}	{"forutsigbar", "naiv"}	{"nysgjerrighet", "naiv"}	{"utdanning", "gøy"}	{"utdanning", "utforderende"}	{"utdanning", "lesing"}	{"ekspert", "proff"}	{"utprøving", "dømming"}	{"kode", "kreativt"}	{"kode", "løsninger"}	{"gutter", "menneske"}	{"gutter", "kreativ"}	{"gutter", "potensial"}	{"standard", "forhold"}	{"standard", "relativt"}	{"standard", "subjektivt"}	{"erfaring", "ekspertise"}	{"løsning", "givende"}	{"nettverk", "kommunikasjon"}	{"samarbeid", "kommunikasjon"}	{"arbeid", "hardt"}	{"arbeid", "tungt"}	{"arbeid", "penger"}	{"sykepleie", "arbeid"}	{"prosjekt", "arbeid"}	{"frivillig", "arbeid"}	{"kontor", "arbeid"}	{"virksomhet", "effektiv"}	{"virksomhet", "rask"}	{"virksomhet", "sparende"}	{"nettverk", "globalt"}	{"fysikk", "newton"}	{"lab", "læring"}	{"program", "koding"}	{"program", "kjøre"}	{"kommune", "trege"}	{"kommune", "ueffektive"}	{"kommune", "sosiale"}	{"lov", "straff"}	{"vitenskap", "forsking"}	{"program", "prosess"}	{"holdning", "person"}	{"gjennomsnittig", "kjedelig"}	{"test", "kjedelig"}	{"inspirere", "glad"}	{"løsning", "glad"}	{"kode", "morsomt"}	{"prosjekt", "skole"}	{"lære", "skole"}	{"profesjonell", "pålitelig"}	{"system", "struktur"}	{"system", "sivilisasjon"}	{"system", "smart"}
 
NEGATIVE WORDS
straff	nerd	arrogant	slitsomt	bedrift	bittert	syk	skade	overtid	mingle	sykdom	skadelig	farlig	trist	falskt	dømming	strøm	kontakt	trege	ueffektive	tidlig	tid	dag	døende	upålitelig	systemer	uvitende	tungt	gammel	røft	skummelt	alder	naiv	kjedelig	dømmende
POSITIVE WORDS
penger	ekspertise	ekspert	proff	selvtillit	lov	utdanning	omsorg	mor	datamaskin	binært	ferdighet	ingeniørskap	internett	newton	suksess	lykke	glede	matematikk	cyber	utdannelse	inspirere	oppmunterende	interessant	program	prosess	høffelig	frivillig	godhjertet	stjerne	julaften	håp	fleksibel	frihet	godt	student	lære	bil	bevis	sosiale	hjem	rettferdig	pålitelig	kode	morsomt	kreativt	løsninger	språk	læring	givende	globalt	sport	mot	team	bånd	pålitelige	sammen	kjæreste	bakgrunn	matte	design	multimedia	virksomhet	effektiv	sparende	tradisjon	koselig	hyggelig	ferdig	endelig	erfaring	smart	rask	gøy	familie	snill	abstrakt	heldig	talent	fysikk	spennende	utfordrende	teknologi	framtid	viktig	lærerikt	positiv	glad	skole	barn	koding	kjøre	venner	pc	forhold	kultur	håpfult	kommunikasjon	ski	mål	menneske	kreativ	potensial
NEUTRAL WORDS
hardt	hammer	tillatelse	utforderende	lesing	lover	sykepleie	vitenskap	forsking	asosial	nederlag	system	sivilisasjon	utvikle	nytt	pasient	prosjekt	gjennomføre	uml	forutsigbar	ny	karriere	gjennomsnittig	ok	helsevesenet	nyttig	nysgjerrighet	skikk	foreldre	ønske	utprøving	elektronikk	sertifikat	kommune	arbeidsgiver	sjef	profesjonell	villkår	kontrakt	advokat	dokumentasjon	standard	relativt	subjektivt	kontor	holdning	person	maskin	skruer	rart	robot	teknisk	lab	time	spørsmål	løsning	obligatorisk	nettverk	drift	velferd	deltakelse	teori	forvente	metode	rapport	komplekse	tall	kompetanse	gutter	jenter	arbeid	komplisert	vanskelig	helse	struktur	plan	resultat	tilbakemelding	ung	jobb	greit	karakter	samarbeid	test
