# Supplementary material for: Forma mentis networks map how nursing and engineering students enhance their mindsets about innovation and health during professional growth
Source: PeerJ Comput Sci. 2020 Mar 2;6:e255. doi: 10.7717/peerj-cs.255 (PMC7924483; doi:10.7717/peerj-cs.255)
Supplement: Supplemental Information 1 — Every data file includes network links and valence attributes as reported in the main text. [file peerj-cs-06-255-s001.zip › LinksAndValenceStudent5BEFORE.txt]

NETWORK LINKS
{"språk", "intresting"}	{"forvente", "understreke"}	{"utprøving", "søppel"}	{"arbeidsgiver", "understreke"}	{"fysikk", "intresting"}	{"ønske", "jul"}	{"arbeidsgiver", "penger"}	{"utprøving", "ukjent"}	{"jobb", "intresting"}	{"profesjonell", "smart"}	{"profesjonell", "utdannet"}	{"fysikk", "slitsom"}	{"samarbeid", "venner"}	{"prosjekt", "intresting"}	{"kultur", "land"}	{"profesjonell", "fantastisk"}	{"karakter", "understreke"}	{"karakter", "forventning"}	{"omsorg", "familie"}	{"forvente", "press"}	{"utprøving", "fengsel"}	{"pasient", "syk"}	{"kontor", "skrivebord"}	{"sykepleie", "familie"}	{"deltakelse", "løp"}	{"nettverk", "lagene"}	{"gjennomsnittig", "skikkelig"}	{"nysgjerrighet", "ung"}	{"nysgjerrighet", "barn"}	{"lã|re", "professor"}	{"forutsigbar", "ung"}	{"forutsigbar", "åpen"}	{"språk", "stor"}	{"sertifikat", "opptjente"}	{"sykepleie", "hvit"}	{"fleksibel", "smart"}	{"skikk", "middag"}	{"frivillig", "åpen"}	{"skikk", "streng"}	{"forvente", "sjef"}	{"plan", "smart"}	{"plan", "understreke"}	{"sammen", "handling"}	{"sammen", "venner"}	{"metode", "matte"}	{"nederlag", "emosjonelle"}	{"karriere", "prioritet"}	{"karriere", "tilkoblinger"}	{"karriere", "understreke"}	{"helsevesenet", "trøbbel"}	{"prosjekt", "teamarbeid"}	{"plan", "slave"}	{"jobb", "slave"}	{"kontor", "slave"}	{"lã|re", "internett"}	{"helsevesenet", "ambulanse"}	{"sykdom", "kreft"}	{"sykdom", "død"}	{"sykdom", "tristhet"}	{"bakgrunn", "desktop"}	{"bakgrunn", "historie"}	{"ekspert", "lidenskap"}	{"komplekse", "nummer"}	{"komplekse", "ukjent"}	{"jobb", "tidlig"}	{"kontor", "personlig"}	{"kultur", "personlig"}	{"teknologi", "tannhjul"}	{"maskin", "tannhjul"}	{"velferd", "begivenhetsløs"}	{"ønske", "starshot"}	{"resultat", "sum"}	{"velferd", "framtid"}	{"framtid", "familie"}	{"framtid", "bil"}	{"sertifikat", "yrke"}	{"datamaskin", "fantastisk"}	{"hjem", "dusj"}	{"hjem", "sikker"}	{"deltakelse", "minimum"}	{"lab", "frakk"}	{"helsevesenet", "leger"}	{"ingeniørskap", "flink"}	{"erfaring", "smart"}	{"erfaring", "utdannet"}	{"erfaring", "relaible"}	{"matematikk", "professorer"}	{"inspirere", "forbilde"}	{"inspirere", "utadvendt"}	{"fysikk", "hard"}	{"nederlag", "hard"}	{"test", "hard"}	{"ingeniørskap", "høypåpæra"}	{"metode", "framgang"}	{"vitenskap", "briller"}	{"suksess", "penger"}	{"mål", "fotball"}	{"mål", "topp"}	{"lov", "rettferdig"}	{"elektronikk", "makt"}	{"elektronikk", "lader"}	{"elektronikk", "elektroner"}	{"sammen", "forhold"}	{"løsning", "flink"}	{"løsning", "endelig"}	{"løsning", "matte"}	{"metode", "løsning"}	{"jenter", "rosa"}	{"jenter", "socitiy"}	{"lov", "nødvendig"}	{"komplekse", "vanskelig"}	{"ekspert", "spesialisert"}	{"design", "spesialisert"}	{"sertifikat", "kjøring"}	{"kompetanse", "smart"}	{"omsorg", "hunder"}	{"fleksibel", "yoga"}	{"suksess", "dress"}	{"robot", "intelligent"}	{"robot", "aritifical"}	{"sykepleie", "snill"}	{"jenter", "snill"}	{"matematikk", "talent"}	{"fleksibel", "talent"}	{"design", "talent"}	{"kompetanse", "talent"}	{"design", "undervurdert"}	{"lab", "eksplosjon"}	{"omsorg", "vennlig"}	{"resultat", "viktig"}	{"nettverk", "viktig"}	{"teori", "professor"}	{"teori", "forsker"}	{"teori", "fysikk"}	{"villkår", "avtale"}	{"villkår", "kontrakt"}	{"villkår", "ukjent"}	{"nysgjerrighet", "kjæreste"}	{"datamaskin", "komplisert"}	{"matematikk", "moro"}	{"språk", "moro"}	{"arbeidsgiver", "håpe"}	{"pasient", "gammel"}	{"velferd", "gammel"}	{"samarbeid", "spill"}	{"holdning", "viktig"}	{"holdning", "positiv"}	{"holdning", "personlighet"}	{"datamaskin", "abstrakt"}	{"maskin", "abstrakt"}	{"skikk", "foreldre"}	{"team", "bindende"}	{"team", "venner"}	{"team", "spill"}	{"robot", "nifst"}	{"inspirere", "motiverende"}	{"teknologi", "ustoppelig"}	{"deltakelse", "klatring"}	{"mål", "klatring"}	{"ekspert", "arbeidsnarkoman"}	{"suksess", "arbeidsnarkoman"}	{"test", "grade"}	{"lab", "kjemiskestoffer"}	{"utvikle", "google"}	{"ferdighet", "talent"}	{"ferdighet", "sjalusi"}	{"ferdighet", "konkurranse"}	{"hjem", "slappeav"}	{"helse", "kreft"}	{"helse", "gammel"}	{"helse", "viktig"}	{"karakter", "overvurdert"}	{"lov", "harde"}	{"forutsigbar", "naiv"}	{"test", "utfordring"}	{"utdanning", "utfordrende"}	{"utdanning", "frihet"}	{"vitenskap", "utdanning"}	{"bakgrunn", "utdanning"}	{"kompetanse", "utdanning"}	{"kode", "moro"}	{"kode", "abstrakt"}	{"gjennomsnittig", "standard"}	{"standard", "gjennomsnitt"}	{"standard", "begivenhetsløs"}	{"ingeniørskap", "middelclass"}	{"maskin", "robotikk"}	{"kode", "givende"}	{"nettverk", "kommunikasjon"}	{"arbeid", "penger"}	{"arbeid", "utfordring"}	{"arbeid", "understreke"}	{"frivillig", "arbeid"}	{"framtid", "arbeid"}	{"virksomhet", "lidenskap"}	{"virksomhet", "arbeider"}	{"virksomhet", "rask"}	{"frivillig", "sjel"}	{"program", "fil"}	{"program", "applikasjon"}	{"nederlag", "læring"}	{"resultat", "læring"}	{"kommune", "lat"}	{"kommune", "langsom"}	{"kommune", "lei"}	{"prosjekt", "rapportere"}	{"samarbeid", "nytte"}	{"utdanning", "verdi"}	{"teknologi", "nøkkel"}	{"utvikle", "prosess"}	{"program", "prosess"}	{"pasient", "besteforeldre"}	{"utvikle", "kjedelig"}	{"gjennomsnittig", "kjedelig"}	{"standard", "kjedelig"}	{"ønske", "religion"}	{"kultur", "religion"}	{"grøft", "trøbbel"}	{"grøft", "blå"}	{"grøft", "fotball"}	{"lã|re", "skole"}	{"system", "løsning"}	{"system", "protokollen"}	{"system", "datamaskin"}	{"vitenskap", "studere"}
 
NEGATIVE WORDS
harde	sjalusi	høypåpæra	slitsom	syk	besteforeldre	naiv	prioritet	sykdom	død	tristhet	gjennomsnittig	forventning	nysgjerrighet	streng	fengsel	søppel	lat	langsom	lei	tidlig	gjennomsnitt	lab	kjemiskestoffer	minimum	forvente	sjef	press	arbeider	vanskelig	arbeid	understreke	arbeidsnarkoman	hard	kreft	gammel	kjedelig	slave	standard	trøbbel	begivenhetsløs
POSITIVE WORDS
erfaring	relaible	ekspert	rettferdig	utfordrende	frihet	verdi	omsorg	hunder	vennlig	ferdighet	matematikk	professorer	ustoppelig	system	inspirere	forbilde	motiverende	teamarbeid	sjel	jul	starshot	fleksibel	elektronikk	lã|re	skole	internett	sertifikat	kjøring	yrke	opptjente	hjem	slappeav	dusj	sikker	jobb	kode	givende	språk	stor	skrivebord	positiv	personlighet	maskin	robotikk	robot	intelligent	aritifical	endelig	nettverk	kommunikasjon	løp	team	bindende	samarbeid	nytte	sammen	forhold	handling	teori	forsker	design	bil	rask	kultur	land	nummer	topp	penger	utfordring	smart	utdannet	spesialisert	lidenskap	utdanning	familie	fantastisk	abstrakt	talent	flink	intresting	snill	moro	tannhjul	læring	løsning	ukjent	professor	personlig	matte	framtid	klatring	venner	spill	fotball
NEUTRAL WORDS
lov	nødvendig	komplisert	konkurranse	ingeniørskap	middelclass	sykepleie	hvit	suksess	dress	teknologi	nøkkel	helse	vitenskap	studere	briller	nederlag	emosjonelle	protokollen	utadvendt	utvikle	google	pasient	prosjekt	rapportere	plan	resultat	sum	forutsigbar	karriere	tilkoblinger	skikkelig	karakter	overvurdert	helsevesenet	ambulanse	leger	kjæreste	barn	program	fil	applikasjon	skikk	foreldre	middag	frivillig	ønske	utprøving	yoga	makt	lader	elektroner	kommune	arbeidsgiver	håpe	profesjonell	villkår	avtale	kontrakt	kontor	holdning	nifst	frakk	eksplosjon	test	grade	lagene	velferd	deltakelse	bakgrunn	desktop	historie	undervurdert	metode	framgang	virksomhet	komplekse	kompetanse	mål	grøft	blå	jenter	rosa	socitiy	datamaskin	fysikk	viktig	prosess	ung	åpen	religion
