# Supplementary material for: Forma mentis networks map how nursing and engineering students enhance their mindsets about innovation and health during professional growth
Source: PeerJ Comput Sci. 2020 Mar 2;6:e255. doi: 10.7717/peerj-cs.255 (PMC7924483; doi:10.7717/peerj-cs.255)
Supplement: Supplemental Information 1 — Every data file includes network links and valence attributes as reported in the main text. [file peerj-cs-06-255-s001.zip › LinksAndValenceStudent6AFTER.txt]

NETWORK LINKS
{"språk", "muntlig"}	{"utprøving", "tidkrevende"}	{"kontor", "kontorlandskap"}	{"kultur", "film"}	{"forvente", "arbeidsgiver"}	{"fysikk", "gøy"}	{"arbeidsgiver", "penger"}	{"velferd", "penger"}	{"jobb", "penger"}	{"pasient", "sykehus"}	{"metode", "fremgangsmåte"}	{"samarbeid", "jobb"}	{"prosjekt", "gøy"}	{"prosjekt", "tidkrevende"}	{"fysikk", "interessant"}	{"lab", "vitenskapsmann/kvinne"}	{"karakter", "film"}	{"pasient", "syk"}	{"omsorg", "sykepleie"}	{"sykepleie", "sykehus"}	{"sykepleie", "doktorer"}	{"deltakelse", "sport"}	{"deltakelse", "prosjekt"}	{"design", "ingeniør"}	{"nettverk", "venner"}	{"nettverk", "jobb"}	{"nysgjerrighet", "bra"}	{"forutsigbar", "kanstolepå"}	{"fleksibel", "gummi"}	{"skikk", "høflighet"}	{"skikk", "gamlefolk"}	{"gjennomsnittig", "branok"}	{"gjennomsnittig", "forventet"}	{"fleksibel", "godegenskap"}	{"arbeidsgiver", "sjef"}	{"plan", "olsenbanden"}	{"plan", "studie"}	{"språk", "skriftlig"}	{"sammen", "samarbeid"}	{"nederlag", "prøvigjen"}	{"ønske", "gave"}	{"maskin", "dum"}	{"karriere", "jobb"}	{"helsevesenet", "syhehjem"}	{"helsevesenet", "sykehus"}	{"helsevesenet", "lege"}	{"nettverk", "internett"}	{"sykdom", "medisin"}	{"sykdom", "sykehus"}	{"ekspert", "tid"}	{"profesjonell", "ekspert"}	{"sammen", "flerepersoner"}	{"kontor", "viktigperson"}	{"teknologi", "framtid"}	{"forvente", "framtid"}	{"framtid", "håp"}	{"framtid", "romfart"}	{"datamaskin", "verktøy"}	{"hjem", "familie"}	{"hjem", "hus"}	{"erfaring", "tid"}	{"ekspert", "erfaring"}	{"sertifikat", "erfaring"}	{"bakgrunn", "erfaring"}	{"maskin", "effektiv"}	{"matematikk", "gøy"}	{"matematikk", "interessant"}	{"resultat", "matematikk"}	{"komplekse", "matematikk"}	{"inspirere", "leder"}	{"vitenskap", "vitenskapsmenn(/kvinner)"}	{"vitenskap", "teknologi"}	{"utvikle", "vitenskap"}	{"lab", "vitenskap"}	{"metode", "vitenskap"}	{"suksess", "penger"}	{"suksess", "resultat"}	{"mål", "sport"}	{"lov", "politi"}	{"lov", "politikk"}	{"elektronikk", "interessant"}	{"elektronikk", "teknologi"}	{"elektronikk", "datamaskin"}	{"frivillig", "gratis"}	{"løsning", "resultat"}	{"løsning", "ingeniør"}	{"jenter", "sport"}	{"jenter", "omsorg"}	{"jenter", "søt"}	{"lære", "lærer"}	{"komplekse", "vanskelig"}	{"ingeniørskap", "maskiner"}	{"kompetanse", "ekspert"}	{"kompetanse", "erfaring"}	{"frivillig", "snill"}	{"robot", "effektiv"}	{"robot", "mindredum"}	{"bakgrunn", "fortid"}	{"teknologi", "viktig"}	{"nysgjerrighet", "viktig"}	{"utprøving", "viktig"}	{"lære", "viktig"}	{"teori", "fysikk"}	{"teori", "interessant"}	{"teori", "modell"}	{"villkår", "brukavandresarbeid"}	{"villkår", "kontrakt"}	{"vitenskap", "kjemi"}	{"lab", "kjemi"}	{"ingeniørskap", "bygninger"}	{"forutsigbar", "punktlig"}	{"profesjonell", "punktlig"}	{"ekspert", "dyridrift"}	{"holdning", "personlighet"}	{"holdning", "pålitelighet"}	{"datamaskin", "spill"}	{"karakter", "spill"}	{"samarbeid", "spill"}	{"team", "jobb"}	{"team", "spill"}	{"team", "sport"}	{"ønske", "visjon"}	{"resultat", "sluttprodukt"}	{"ferdighet", "håndtværk"}	{"ferdighet", "sport"}	{"omsorg", "mor"}	{"helse", "sykehus"}	{"helse", "medisin"}	{"helse", "sykdom"}	{"utdanning", "universitet"}	{"utdanning", "tid"}	{"utdanning", "gratisinorge"}	{"nederlag", "synd"}	{"kode", "lås"}	{"kode", "hemmelig"}	{"gutter", "sport"}	{"gutter", "spill"}	{"standard", "viktig"}	{"utvikle", "optimalisering"}	{"standard", "internasjonal"}	{"design", "designer"}	{"arbeid", "jobb"}	{"arbeid", "penger"}	{"arbeid", "sjef"}	{"erfaring", "arbeid"}	{"karriere", "arbeid"}	{"frivillig", "arbeid"}	{"mål", "arbeid"}	{"pasient", "sykepleier"}	{"virksomhet", "penger"}	{"virksomhet", "arbeid"}	{"test", "læring"}	{"kompetanse", "læring"}	{"program", "tv"}	{"program", "studie"}	{"kommune", "norge"}	{"kommune", "geografi"}	{"sertifikat", "kjøretøy"}	{"kultur", "opera"}	{"velferd", "nav"}	{"resultat", "ettermyearbeid"}	{"test", "sjekk"}	{"karakter", "skole"}	{"lære", "skole"}	{"samarbeid", "skole"}	{"system", "komplisert"}	{"system", "fleredeler"}	{"språk", "forståelse"}
 
NEGATIVE WORDS
dyridrift	nederlag	synd	komplisert	syk	hemmelig	villkår	dum	mindredum	test	komplekse	vanskelig	sykdom	tidkrevende
POSITIVE WORDS
lov	politi	utdanning	universitet	gratisinorge	mor	ferdighet	håndtværk	ingeniørskap	doktorer	suksess	helse	vitenskapsmenn(/kvinner)	prøvigjen	inspirere	leder	sykepleier	olsenbanden	forutsigbar	kanstolepå	karriere	karakter	helsevesenet	syhehjem	lege	nysgjerrighet	bra	gamlefolk	frivillig	gratis	snill	gave	visjon	fleksibel	godegenskap	lære	lærer	hjem	familie	profesjonell	standard	forståelse	holdning	personlighet	pålitelighet	vitenskapsmann/kvinne	løsning	nettverk	internett	venner	velferd	deltakelse	team	sammen	håp	romfart	virksomhet	kultur	kompetanse	jenter	søt	arbeid	jobb	penger	erfaring	ekspert	omsorg	datamaskin	spill	fysikk	gøy	interessant	sykehus	resultat	matematikk	teknologi	framtid	medisin	vitenskap	prosjekt	studie	punktlig	skole	film	effektiv	læring	samarbeid
NEUTRAL WORDS
politikk	verktøy	bygninger	maskiner	system	fleredeler	utvikle	optimalisering	pasient	plan	ettermyearbeid	sluttprodukt	gjennomsnittig	branok	forventet	program	tv	skikk	høflighet	ønske	utprøving	gummi	elektronikk	sertifikat	kjøretøy	kommune	geografi	hus	kode	lås	brukavandresarbeid	kontrakt	internasjonal	språk	muntlig	skriftlig	kontor	kontorlandskap	viktigperson	maskin	robot	lab	sjekk	nav	flerepersoner	bakgrunn	fortid	teori	modell	design	designer	forvente	metode	fremgangsmåte	opera	mål	gutter	sjef	tid	sykepleie	sport	viktig	kjemi	arbeidsgiver	ingeniør
