# Supplementary material for: Forma mentis networks map how nursing and engineering students enhance their mindsets about innovation and health during professional growth
Source: PeerJ Comput Sci. 2020 Mar 2;6:e255. doi: 10.7717/peerj-cs.255 (PMC7924483; doi:10.7717/peerj-cs.255)
Supplement: Supplemental Information 1 — Every data file includes network links and valence attributes as reported in the main text. [file peerj-cs-06-255-s001.zip › LinksAndValenceStudent6BEFORE.txt]

NETWORK LINKS
{"forvente", "venner"}	{"velferd", "ressurser"}	{"ønske", "jul"}	{"jobb", "penger"}	{"kultur", "kunst"}	{"språk", "land"}	{"prosjekt", "rute"}	{"utprøving", "test"}	{"test", "eksamen"}	{"velferd", "norge"}	{"sertifikat", "bil"}	{"pasient", "syk"}	{"sykepleie", "hjelp"}	{"lab", "forsker"}	{"gjennomsnittig", "statistikk"}	{"nysgjerrighet", "barn"}	{"ingeniørskap", "selskap"}	{"ingeniørskap", "teknologi"}	{"metode", "utvikle"}	{"forvente", "megselv"}	{"skikk", "respekt"}	{"skikk", "upnegbringing"}	{"maskin", "makt"}	{"frivillig", "eksperiment"}	{"arbeidsgiver", "sjef"}	{"plan", "tid"}	{"kultur", "mat"}	{"sammen", "venner"}	{"sammen", "kjærlighet"}	{"karriere", "jobb"}	{"frivillig", "bluebox"}	{"nettverk", "internett"}	{"sykepleie", "sykdom"}	{"sykdom", "død"}	{"sykdom", "sykehus"}	{"sykdom", "medisin"}	{"arbeidsgiver", "kontrakt"}	{"ekspert", "utdannet"}	{"komplekse", "matte"}	{"komplekse", "elektrisitet"}	{"omsorg", "forelder"}	{"kontor", "papirer"}	{"teknologi", "framtid"}	{"karriere", "framtid"}	{"framtid", "roboter"}	{"framtid", "rom"}	{"datamaskin", "verktøy"}	{"datamaskin", "teknologi"}	{"design", "datamaskin"}	{"hjem", "kjærlighet"}	{"bakgrunn", "forbi"}	{"ønske", "stjerneskudd"}	{"nysgjerrighet", "flink"}	{"maskin", "effektiv"}	{"erfaring", "langtid"}	{"matematikk", "interessant"}	{"matematikk", "verktøy"}	{"inspirere", "leder"}	{"vitenskap", "forsker"}	{"lab", "vitenskap"}	{"metode", "vitenskap"}	{"suksess", "penger"}	{"suksess", "respekt"}	{"mål", "sport"}	{"mål", "prosjekt"}	{"lov", "politiet"}	{"elektronikk", "teknologi"}	{"elektronikk", "prosjektering"}	{"løsning", "resultat"}	{"løsning", "mål"}	{"resultat", "produkt"}	{"ekspert", "myeerfaring"}	{"fysikk", "hogstad"}	{"jenter", "mote"}	{"jenter", "søt"}	{"lã|re", "lærer"}	{"sertifikat", "kjøring"}	{"kompetanse", "ekspert"}	{"kompetanse", "overtid"}	{"utvikle", "robot"}	{"robot", "effektiv"}	{"robot", "framtid"}	{"jenter", "langt"}	{"teori", "bok"}	{"lab", "kjemi"}	{"villkår", "kontrakt"}	{"villkår", "lov"}	{"nysgjerrighet", "universitet"}	{"fysikk", "kul"}	{"vitenskap", "kul"}	{"prosjekt", "kul"}	{"profesjonell", "kvalitet"}	{"helsevesenet", "doktor"}	{"matematikk", "moro"}	{"datamaskin", "spill"}	{"hjem", "foreldre"}	{"deltakelse", "team"}	{"team", "jobb"}	{"team", "spill"}	{"samarbeid", "team"}	{"sammen", "team"}	{"framtid", "lys"}	{"vitenskap", "labnegcoat"}	{"forutsigbar", "regnet"}	{"lov", "dømme"}	{"ferdighet", "dyktig"}	{"ferdighet", "sport"}	{"fleksibel", "usikretimer"}	{"resultat", "grade"}	{"komplekse", "systemer"}	{"fysikk", "tyngde"}	{"helse", "grønnsaker"}	{"helse", "mat"}	{"helse", "excercise"}	{"kultur", "musikk"}	{"utdanning", "universitet"}	{"utdanning", "karakterer"}	{"utdanning", "eksamen"}	{"plan", "nærme"}	{"kode", "telefon"}	{"kode", "låse"}	{"standard", "dokument"}	{"suksess", "internasjonal"}	{"arbeid", "jobb"}	{"arbeid", "betale"}	{"arbeid", "ærlig"}	{"erfaring", "arbeid"}	{"utprøving", "arbeid"}	{"fleksibel", "arbeid"}	{"profesjonell", "arbeid"}	{"maskin", "arbeid"}	{"design", "arbeid"}	{"omsorg", "sykepleier"}	{"sykepleie", "sykepleier"}	{"pasient", "sykepleier"}	{"helsevesenet", "sykepleier"}	{"språk", "kommunikasjon"}	{"virksomhet", "butikk"}	{"virksomhet", "arbeid"}	{"virksomhet", "penger"}	{"kontor", "bøker"}	{"program", "tv"}	{"program", "underholdning"}	{"bakgrunn", "erfaringer"}	{"samarbeid", "flere"}	{"kommune", "politikk"}	{"kommune", "geografi"}	{"utvikle", "forskning"}	{"språk", "mennesker"}	{"kontor", "mennesker"}	{"holdning", "mennesker"}	{"nettverk", "mennesker"}	{"kode", "pin"}	{"nederlag", "prøv"}	{"karakter", "person"}	{"grøft", "spill"}	{"grøft", "sport"}	{"grøft", "kort"}	{"karakter", "skole"}	{"utprøving", "skole"}	{"lã|re", "skole"}	{"test", "skole"}	{"teori", "skole"}	{"standard", "som"}	{"system", "komplekse"}	{"system", "mange"}	{"program", "studere"}
 
NEGATIVE WORDS
nederlag	pasient	syk	død	usikretimer	forvente	mote	sykdom
POSITIVE WORDS
betale	ærlig	erfaring	utdannet	myeerfaring	politiet	utdanning	omsorg	forelder	hogstad	hjelp	suksess	moro	interessant	helse	excercise	prøv	inspirere	leder	forskning	plan	forutsigbar	medisin	person	helsevesenet	doktor	nysgjerrighet	flink	underholdning	skikk	upnegbringing	frivillig	jul	fleksibel	elektronikk	prosjektering	lã|re	lærer	hjem	foreldre	profesjonell	kvalitet	kommunikasjon	maskin	makt	lab	løsning	nettverk	velferd	ressurser	deltakelse	samarbeid	sammen	lys	roboter	rom	kultur	musikk	matte	elektrisitet	kompetanse	søt	arbeid	jobb	ekspert	lov	sykepleier	datamaskin	spill	teknologi	kul	penger	respekt	framtid	mat	vitenskap	forsker	robot	resultat	karriere	skole	kjærlighet	effektiv	mål	team	venner
NEUTRAL WORDS
langtid	dømme	karakterer	ferdighet	dyktig	ingeniørskap	selskap	fysikk	tyngde	sykepleie	internasjonal	matematikk	grønnsaker	labnegcoat	system	mange	rute	tid	nærme	grade	produkt	regnet	sykehus	gjennomsnittig	statistikk	karakter	barn	program	tv	studere	bluebox	eksperiment	ønske	stjerneskudd	utprøving	sertifikat	bil	kjøring	kommune	politikk	geografi	arbeidsgiver	sjef	kode	pin	telefon	låse	villkår	standard	dokument	som	språk	land	kontor	bøker	papirer	holdning	kjemi	internett	norge	flere	bakgrunn	forbi	erfaringer	teori	design	megselv	metode	virksomhet	butikk	kunst	systemer	overtid	grøft	kort	jenter	langt	universitet	eksamen	verktøy	sport	komplekse	utvikle	prosjekt	test	kontrakt	mennesker
