# Supplementary material for: Forma mentis networks map how nursing and engineering students enhance their mindsets about innovation and health during professional growth
Source: PeerJ Comput Sci. 2020 Mar 2;6:e255. doi: 10.7717/peerj-cs.255 (PMC7924483; doi:10.7717/peerj-cs.255)
Supplement: Supplemental Information 1 — Every data file includes network links and valence attributes as reported in the main text. [file peerj-cs-06-255-s001.zip › Readme.txt]

Network data (edge lists) and valence attributes for 6 Norwegian students, as reported in:

Stella M. and Zaytseva A., Forma mentis networks map how nursing and engineering students enhance their mindsets 
about ``innovation and health" during professional growth (2019).

Please cite the original paper if using the above data.


The data is released under Creative Commons 4.0 BY license. https://creativecommons.org/licenses/by/4.0/
